# Supplementary material for: Endothelial cell CD36 regulates membrane ceramide formation, exosome fatty acid transfer and circulating fatty acid levels
Source: Nat Commun. 2023 Jul 7;14:4029. doi: 10.1038/s41467-023-39752-3 (PMC10329018; doi:10.1038/s41467-023-39752-3)
Supplement: Supplementary file 3 — Source Data [file 41467_2023_39752_MOESM3_ESM.xlsx]

## Sheet: Fig1
	Fig 1D: Pearson’s correlation coefficient for FA co-localization with CD36 or Cav-1
	OA			OA:BSA			PA			PA:BSA				OA-Cav-1 Co-localization
	0.648	0.628667	0.597143	0.544	0.549091	0.556154	0.579091	0.6524	0.651429	0.641667	0.653636	0.70875		Cav-1
														0.261333	0.254	0.251429
	Fig 1F: FA accumulation is reduced in Cd36-/- Ecs								Fig 1H: Area under the curve for eal time FA uptake in hMECs treated with vehicle (DMSO) or SSO
	WT			CD36-/-					Ctrl				SSO
	80.5556	73.4706	72.6842	27.6667	28.5294	26.1579			142758	143609	146864	139776	63126	65447	68124	63126
	Fig 1G: Real time FA uptake in hMECs treated with vehicle (DMSO) or SSO
	Time (Sec)	Ctrl	+SSO
	0	0	0
	21	51	35
	42	54	36
	63	56	35
	84	58	36
	105	61	36
	126	65	37
	147	66	38
	168	69	39
	189	73	41
	210	77	42
	231	79	43
	252	82	43
	273	82	43
	294	85	45
	315	89	48
	336	91	49
	357	95	50
	378	99	50
	399	102	50
	420	105	51
	441	107	52
	462	114	52
	483	114	53
	504	116	54
	525	119	55
	546	121	55
	567	128	55
	588	130	56
	609	132	57
	630	134	58
	651	138	59
	672	142	59
	693	145	58
	714	146	59
	735	148	60
	756	151	61
	777	154	61
	798	155	62
	819	157	63
	840	158	63
	861	161	62
	882	162	64
	903	162	65
	924	162	64
	945	163	65
	966	164	62
	987	165	64
	1008	166	66
	1029	164	67
	1050	166	66
	1071	165	66
	1092	164	66
	1113	166	67
	1134	165	66
	1155	167	65

## Sheet: Fig2
																		Fig 2D pCav-1Y14/total Cav-1 in presence or absence of OA
	Fig 2B Quantification of the increase in CD36/Cav-1 interaction after OA
		~-OA	~+OA															Basal			+OA											Fig 2E pCav-1Y14/total Cav-1 in presence or absence of PA
		0.92	1.8															0.961694	1.02823	1.01008	1.59226	1.45597	1.65621									Ctrl			PA
		0.97	1.5																													0.594779	1.11818	1.28704	1.87243	2.54989	2.56099
		1.02	1.6
		1.09	1.7
	Fig 2F: mCherry-Cav-1Y14F dominant negative mutant on OA-dependent endogenous Cav-1 phosphorylation									Fig 2G: AUC of FA uptake for cells expressing mCherry-Cav-1WT or mCherry-Cav-1Y14F
		-OA			+OA					Cav-1WT			Cav-1Y14F
	Cav-1WT	1.01172	1.10642	0.88186	2.0703	1.40238	1.72576			68523	74193	74487	45528	43701	49686
	Cav-1Y14F	1.07851	1.09388	0.827619	0.942608	1.23518	0.924608

## Sheet: Fig3
	Fig 3C: Quantification of caveolae per unit area in OA-treated and control cells								Fig 3I: Biochemical markers of exosome like sEVs secreted by FA-treated hMECs:										Fig 3K: sEV markers for mMECs secreted sEVs
	Basal	+ OA
	7	11
	5	13
	10	10
	7	19
	10	10
	9	16
	10	15
	7	12
	6	14
	9	16
		6
		7
	Fig 3M: OA distribution (% of total) in sEV lipids from mMECs and hMECS
		hMEC							mMEC
	PL	DAG	FFA	TG	CE			PL	21.5	19.3	23.8
	14.2	6	33.8	15.25	2			DAG	8.1	9	8.8
	13.6	4.35	38.4	18.55	1.2			FFA	18.7	18.9	19.5
								TG	1.9	1.8	2.2
								CE	2.3	2.1	2.2
	Fig 3N
	small Extracellular Vesicle Data
	Lipidomics from sEV produced by murine lung EC
	Expressed as % of total fatty acids
		WT						WT + OA						CD36-/-						CD36-/- + OA
	18:1 Oleic	4.62	3.71	6.07	6.23	3.64	5.03	7.31	8.94	8.92	10.22	14.79	8.84	5.11	4.57	11.13	8.24	5.97	4.3	9.57	13.35	7.61	3.71	5.93	13.37

## Sheet: Fig3 H,J,L
Fig3H							Fig3J														Fig3L
small Extracellular Vesicle Data							small Extracellular Vesicle Data														small Extracellular Vesicle Data
Size Distribution from primary human EC							Size Distribution EC from Murine Lung with and without oleic acid														ECs from Murine Lung
Expressed as % of total particles							Expressed as % of total particles														Mode particle size (nm)
Size (nm)	sEV						Size (nm)	WT			WT + OA			CD36-/-			CD36-/- + OA					WT	WT + OA	CD36-/-	CD36-/- + OA
	Sample 1	Sample 2	Sample 3	Sample 4	Sample 5			Sample 1	Sample 2	Sample 3	Sample 1	Sample 2	Sample 3	Sample 1	Sample 2	Sample 3	Sample 1	Sample 2	Sample 3		Sample 1	84.7	70.9	68.7	76.3
0.5	0	0	0	0	0		0.5	0	0	0	0	0	0	0	0	0	0	0	0		Sample 2	66.8	74.4	76.4	73.3
1.5	0	0	0	0	0		1.5	0	0	0	0	0	0	0	0	0	0	0	0		Sample 3	70.9	67.9	67.3	68.5
2.5	0	0	0	0	0		2.5	0	0	0	0	0	0	0	0	0	0	0	0		Sample 4	87.1	87.1	84.4	85.3
3.5	0	0	0	0	0		3.5	0	0	0	0	0	0	0	0	0	0	0	0		Sample 5	82.5	87.4	85.5	81.7
4.5	0	0	0	0	0		4.5	0	0	0	0	0	0	0	0	0	0	0	0		Sample 6	78.3	87.1	78	82.5
5.5	0	0	0	0	0		5.5	0	0	0	0	0	0	0	0	0	0	0	0		Sample 7	93.2	100.1	91	91.5
6.5	0	0	0	0	0		6.5	0	0	0	0	0	0	0	0	0	0	0	0		Sample 8	83.4	101	86.4	111.3
7.5	0	0	0	0	0		7.5	0	0	0	0	0	0	0	0	0	0	0	0		Sample 9	106	105.4	84.4	90.6
8.5	0	0	0	0	0		8.5	0	0	0	0	0	0	0	0	0	0	0	0		Sample 10	88.9	93.1	84.9	72.9
9.5	0	0	0	0	0		9.5	0	0	0	0	0	0	0	0	0	0	0	0		Sample 11	77.1	80	75.3	75.1
10.5	0	0	0	0	0		10.5	0	0	0	0	0	0	0	0	0	0	0	0		Sample 12	91	83.1	81.1	76.4
11.5	0	0	0	0	0		11.5	0	0	0	0	0	0	0	0	0	0	0	0
12.5	0	0	0	0	0		12.5	0	0	0	0	0	0	0	0	0	0	0	0
13.5	0	0	0	0	0		13.5	0	0	0	0	0	0	0	0	0	0	0	0
14.5	0	0	0	0	0		14.5	0	0	0	0	0	0	0	0	0	0	0	0
15.5	0	0	0	0	0		15.5	0	0	0	0	0	0	0	0	0	0	0	0
16.5	0	0	0	0	0		16.5	0	0	0	0	0	0	0	0	0	0	0	0
17.5	0	0	0	0	0		17.5	0	0	0	0	0	0	0	0	0	0	0	0
18.5	2.27e-07	0	0	0	0		18.5	0	0	0	0	7.35e-07	0	0	0	0	0	0	0
19.5	2.5e-06	0	0	0	6.22e-07		19.5	0	0	0	0	2.65e-05	0	0	0	0	0	0	0
20.5	1.59e-05	0	0	0	2.07e-06		20.5	0	0	0	0	0.000273	0	0	4.32e-06	0	0	1e-06	0
21.5	7.57e-05	0	0	0	5.81e-06		21.5	0	0	0	0	0.001281	0	0	0.000186	0	0	5.51e-06	0
22.5	0.00028	0	0	0	1.45e-05		22.5	0	0	0	0	0.003176	3.85e-07	0	0.003042	0	0	2.05e-05	0
23.5	0.000826	0	0	6.04e-07	3.3e-05		23.5	0	0	0	0	0.004716	3.85e-06	0	0.017915	0	4.2e-07	6.21e-05	0
24.5	0.002011	0	0	1.61e-06	6.91e-05		24.5	0	9.47e-07	0	0	0.004686	2.27e-05	0	0.042412	0	1.68e-06	0.000158	0
25.5	0.004151	0	0	4.23e-06	0.000134		25.5	0	2.37e-06	0	0	0.003435	0.000102	0	0.04887	0	4.2e-06	0.000353	0
26.5	0.007446	0	4.13e-07	1.03e-05	0.000243		26.5	0	6.16e-06	0	0	0.002023	0.000372	0	0.0346	1.53e-06	1.05e-05	0.000704	0
27.5	0.011854	0	2.69e-06	2.3e-05	0.000416		27.5	0	1.56e-05	0	0	0.001029	0.001118	0	0.019049	3.57e-06	2.56e-05	0.001276	0
28.5	0.017072	0	1.14e-05	4.81e-05	0.000677		28.5	0	3.65e-05	3.62e-07	0	0.000482	0.002841	0	0.009988	7.66e-06	5.67e-05	0.002135	0
29.5	0.022622	0	3.99e-05	9.52e-05	0.001053		29.5	0	8.05e-05	1.45e-06	0	0.000219	0.006224	0	0.005771	1.74e-05	0.000119	0.003335	0
30.5	0.027991	1.17e-06	0.000119	0.000178	0.001578		30.5	0	0.000169	4.71e-06	4.09e-07	0.000101	0.01196	0	0.003983	3.63e-05	0.000238	0.004915	0
31.5	0.032768	6.83e-06	0.000307	0.000314	0.002286		31.5	8.57e-07	0.000335	1.34e-05	2.05e-06	5e-05	0.020482	0	0.003358	7.1e-05	0.000452	0.006897	0
32.5	0.036714	2.95e-05	0.000691	0.000529	0.003217		32.5	3.43e-06	0.000635	3.99e-05	6.14e-06	2.79e-05	0.03172	0	0.003387	0.000133	0.000822	0.009293	1.35e-06
33.5	0.03977	0.000106	0.001381	0.000853	0.004417		33.5	9.42e-06	0.00115	0.000118	1.8e-05	1.91e-05	0.045036	0	0.003916	0.000241	0.001432	0.012111	1.21e-05
34.5	0.042019	0.000321	0.002486	0.001317	0.005936		34.5	2.23e-05	0.001997	0.000338	4.5e-05	1.84e-05	0.059378	9.7e-07	0.004943	0.000422	0.0024	0.015377	7.89e-05
35.5	0.043636	0.000836	0.004082	0.001958	0.007829		35.5	5.05e-05	0.003333	0.000897	0.000103	2.65e-05	0.073586	3.88e-06	0.006518	0.000728	0.003881	0.019141	0.000324
36.5	0.04483	0.001906	0.006189	0.002811	0.010158		36.5	0.00011	0.005362	0.002152	0.000216	4.78e-05	0.086713	1.26e-05	0.008672	0.001251	0.00607	0.023494	0.000898
37.5	0.045819	0.003869	0.00876	0.00391	0.012989		37.5	0.000223	0.008344	0.004623	0.00042	9.49e-05	0.098225	3.64e-05	0.011367	0.00215	0.009207	0.028575	0.001805
38.5	0.0468	0.007095	0.011691	0.005284	0.016391		38.5	0.000432	0.012601	0.008944	0.000773	0.000196	0.108035	9.74e-05	0.014478	0.003693	0.013577	0.034573	0.002815
39.5	0.047946	0.011923	0.014852	0.006958	0.020434		39.5	0.000804	0.018526	0.015771	0.001353	0.000399	0.116423	0.000243	0.017799	0.006285	0.019508	0.041731	0.003643
40.5	0.049404	0.018587	0.018108	0.008956	0.025184		40.5	0.001441	0.026604	0.025694	0.002285	0.000794	0.123894	0.000563	0.021111	0.010499	0.027375	0.050341	0.004178
41.5	0.051302	0.027181	0.021352	0.011295	0.030698		41.5	0.002491	0.03742	0.039212	0.003769	0.001519	0.131066	0.001221	0.024249	0.01709	0.037597	0.060739	0.004532
42.5	0.053752	0.037657	0.024512	0.013996	0.037019		42.5	0.004153	0.051675	0.056752	0.006156	0.002787	0.138597	0.002482	0.027157	0.026972	0.050644	0.073303	0.004955
43.5	0.056855	0.049855	0.02756	0.017076	0.044168		43.5	0.006665	0.070201	0.078695	0.010081	0.00489	0.147155	0.004746	0.029926	0.041168	0.067064	0.088449	0.005755
44.5	0.060706	0.063555	0.030505	0.02056	0.052147		44.5	0.010278	0.093983	0.105383	0.016627	0.008197	0.157427	0.008577	0.032803	0.060715	0.087547	0.106633	0.00731
45.5	0.065394	0.078523	0.033386	0.024477	0.060927		45.5	0.015193	0.124206	0.137081	0.02746	0.013123	0.170145	0.01472	0.036203	0.08655	0.113033	0.128358	0.010135
46.5	0.071002	0.094556	0.036268	0.028862	0.070457		46.5	0.02151	0.162322	0.17393	0.044805	0.020082	0.186141	0.02412	0.040715	0.119402	0.144852	0.154189	0.01498
47.5	0.077604	0.111502	0.039226	0.03376	0.080661		47.5	0.02918	0.210106	0.215916	0.071178	0.029417	0.206393	0.037988	0.047142	0.159747	0.184803	0.184772	0.022883
48.5	0.085258	0.129273	0.04235	0.039225	0.091449		48.5	0.038023	0.269597	0.262874	0.108922	0.041369	0.232082	0.057923	0.05652	0.207841	0.235062	0.220844	0.035144
49.5	0.094002	0.147842	0.045734	0.04532	0.102723		49.5	0.047818	0.342862	0.314556	0.159732	0.056088	0.264626	0.086176	0.070129	0.263823	0.29784	0.263225	0.053202
50.5	0.103848	0.167236	0.049478	0.052118	0.114387		50.5	0.058447	0.43157	0.370728	0.224394	0.073738	0.305675	0.12596	0.089467	0.327849	0.374812	0.31278	0.078511
51.5	0.114772	0.187528	0.05369	0.059702	0.126357		51.5	0.070068	0.536518	0.431283	0.302801	0.094649	0.357055	0.18169	0.116171	0.400168	0.466492	0.370346	0.112488
52.5	0.126713	0.20882	0.058484	0.068161	0.138572		52.5	0.083268	0.657315	0.496333	0.394139	0.119476	0.420631	0.258773	0.151916	0.481091	0.571774	0.436604	0.156558
53.5	0.139572	0.231239	0.063983	0.077594	0.150999		53.5	0.099179	0.792343	0.566267	0.497	0.149329	0.498062	0.362694	0.198295	0.570826	0.687868	0.511938	0.212232
54.5	0.153206	0.254923	0.070319	0.088102	0.163637		54.5	0.119476	0.938946	0.641746	0.6093	0.185802	0.59046	0.497358	0.256723	0.669242	0.810678	0.596283	0.281091
55.5	0.167445	0.280016	0.077639	0.099792	0.176522		55.5	0.14621	1.09368	0.723634	0.728066	0.230932	0.698003	0.663216	0.328399	0.775643	0.935552	0.689002	0.364574
56.5	0.182094	0.306656	0.086098	0.112769	0.18972		56.5	0.181456	1.25251	0.812839	0.849276	0.287073	0.819589	0.85602	0.414332	0.88865	1.05814	0.788825	0.46357
57.5	0.196949	0.334972	0.095865	0.127139	0.203328		57.5	0.226831	1.41098	0.910086	0.967985	0.356686	0.952661	1.06691	0.515392	1.00624	1.17507	0.893859	0.577846
58.5	0.211812	0.365072	0.107117	0.142999	0.217469		58.5	0.283058	1.56431	1.01562	1.0788	0.44204	1.09329	1.28391	0.632312	1.12592	1.28433	1.0017	0.705485
59.5	0.226506	0.39704	0.120039	0.160438	0.232282		59.5	0.349711	1.70771	1.1289	1.1766	0.544794	1.23651	1.49429	0.765577	1.24499	1.38518	1.1096	0.842542
60.5	0.24089	0.430918	0.134813	0.179531	0.247917		60.5	0.425276	1.83666	1.24836	1.25725	0.665469	1.37689	1.68675	0.915091	1.36083	1.47778	1.21469	0.983133
61.5	0.254872	0.466705	0.151617	0.200333	0.26453		61.5	0.507543	1.94732	1.37127	1.31819	0.802893	1.50899	1.85298	1.07967	1.47099	1.56263	1.31423	1.12006
62.5	0.268413	0.504341	0.170608	0.222879	0.282269		62.5	0.594303	2.03691	1.49382	1.35862	0.953727	1.62772	1.98809	1.25639	1.57328	1.64006	1.4058	1.24591
63.5	0.281536	0.543694	0.191912	0.247178	0.301276		63.5	0.684224	2.10387	1.61137	1.37944	1.1123	1.72856	2.09046	1.44006	1.66558	1.70991	1.48745	1.35438
64.5	0.294323	0.584555	0.215612	0.273206	0.321673		64.5	0.777594	2.14791	1.7189	1.38297	1.27091	1.80763	2.16101	1.623	1.74564	1.77137	1.55784	1.44129
65.5	0.306908	0.626627	0.241726	0.300912	0.343559		65.5	0.876497	2.16978	1.81156	1.37253	1.42075	1.86199	2.20243	1.79533	1.81092	1.82316	1.61618	1.50513
66.5	0.319479	0.669518	0.270203	0.330208	0.367004		66.5	0.984007	2.17101	1.88515	1.35197	1.55318	1.88991	2.21835	1.94603	1.85868	1.86374	1.66225	1.54679
67.5	0.332264	0.712743	0.300901	0.360972	0.392044		67.5	1.10235	2.1536	1.93652	1.32525	1.66122	1.8913	2.21275	2.06443	1.88631	1.89168	1.69631	1.56887
68.5	0.345522	0.755726	0.333586	0.393051	0.418675		68.5	1.23061	2.11969	1.96391	1.29608	1.74068	1.86789	2.18947	2.14193	1.89193	1.90593	1.71901	1.57472
69.5	0.359539	0.797811	0.367928	0.426262	0.446856		69.5	1.36323	2.07145	1.96697	1.26765	1.79054	1.82307	2.15186	2.17347	1.87503	1.90605	1.73133	1.56767
70.5	0.374617	0.838285	0.403511	0.460396	0.4765		70.5	1.49017	2.01096	1.94675	1.24242	1.81265	1.76147	2.10271	2.15836	1.83683	1.89234	1.73448	1.55054
71.5	0.391069	0.876397	0.439843	0.495221	0.507478		71.5	1.59926	1.94028	1.90559	1.22206	1.81088	1.68827	2.04429	2.10025	1.78023	1.86589	1.72985	1.52552
72.5	0.409212	0.911397	0.476385	0.530494	0.539619		72.5	1.67957	1.86152	1.84685	1.20749	1.78997	1.60858	1.97851	2.00623	1.70935	1.8285	1.71895	1.49427
73.5	0.429361	0.942565	0.512582	0.565965	0.572711		73.5	1.72451	1.77687	1.77463	1.19891	1.75471	1.5269	1.9071	1.88555	1.62881	1.78256	1.7033	1.45808
74.5	0.451824	0.969253	0.547894	0.601385	0.606504		74.5	1.73322	1.68862	1.69346	1.1959	1.70937	1.44689	1.83181	1.74819	1.54309	1.7308	1.68439	1.41803
75.5	0.476899	0.990922	0.58184	0.636519	0.640716		75.5	1.71014	1.59915	1.60787	1.19762	1.65753	1.37125	1.75441	1.60356	1.45602	1.67595	1.66353	1.37508
76.5	0.504859	1.00717	0.614025	0.671148	0.67504		76.5	1.66307	1.51074	1.5221	1.20289	1.60213	1.30178	1.67668	1.45969	1.37057	1.62049	1.64174	1.33011
77.5	0.535951	1.01776	0.644173	0.705083	0.709148		77.5	1.60099	1.42553	1.43979	1.21035	1.54559	1.2395	1.60027	1.32278	1.28886	1.56644	1.61968	1.28391
78.5	0.570382	1.02264	0.672146	0.738169	0.742705		78.5	1.53226	1.34531	1.36377	1.21863	1.4899	1.18481	1.52664	1.19714	1.2123	1.51514	1.5976	1.23722
79.5	0.608303	1.02194	0.697949	0.77029	0.775378		79.5	1.46355	1.27144	1.29606	1.2264	1.43663	1.13765	1.45692	1.08541	1.14177	1.46733	1.57527	1.19071
80.5	0.649799	1.01596	0.72173	0.801378	0.806852		80.5	1.39954	1.20479	1.23782	1.23254	1.38687	1.0976	1.39191	0.988862	1.07781	1.42314	1.55213	1.14506
81.5	0.694863	1.00516	0.743763	0.831408	0.836841		81.5	1.34314	1.14575	1.18954	1.23617	1.34125	1.06403	1.33204	0.907825	1.0207	1.38222	1.52734	1.10091
82.5	0.743383	0.990144	0.76443	0.860403	0.865104		82.5	1.29588	1.09421	1.15114	1.2367	1.29985	1.03613	1.27739	0.842	0.970576	1.3439	1.49999	1.05892
83.5	0.795116	0.97161	0.784191	0.888428	0.891459		83.5	1.25829	1.0497	1.12211	1.23384	1.26228	1.01305	1.22778	0.790753	0.927486	1.30729	1.46927	1.01971
84.5	0.849674	0.950325	0.803551	0.915588	0.915795		84.5	1.23027	1.01142	1.10168	1.22763	1.22772	0.993923	1.18275	0.753311	0.891416	1.27145	1.43467	0.983857
85.5	0.906505	0.927086	0.823033	0.942018	0.938078		85.5	1.21137	0.978343	1.08884	1.2184	1.1951	0.977951	1.14169	0.728884	0.862328	1.23544	1.39605	0.951867
86.5	0.964885	0.902692	0.843144	0.967875	0.958356		86.5	1.20086	0.949295	1.08245	1.20672	1.16321	0.964435	1.10387	0.716729	0.840176	1.19847	1.35365	0.924148
87.5	1.02392	0.877915	0.864348	0.993326	0.976757		87.5	1.19789	0.923046	1.08122	1.19336	1.13096	0.952821	1.06852	0.716164	0.824906	1.15992	1.30805	0.901022
88.5	1.08257	0.853477	0.887037	1.01854	0.993482		88.5	1.20145	0.898387	1.08376	1.17916	1.09748	0.942705	1.03495	0.72654	0.816437	1.11945	1.26	0.882715
89.5	1.13965	0.830035	0.911511	1.04366	1.0088		89.5	1.21048	0.874206	1.08859	1.16495	1.0623	0.933818	1.00257	0.747175	0.814629	1.07702	1.2103	0.869355
90.5	1.19392	0.808175	0.937956	1.06883	1.023		90.5	1.22377	0.849561	1.09412	1.15141	1.02539	0.925991	0.970897	0.777265	0.81923	1.0329	1.15967	0.860961
91.5	1.24411	0.788408	0.966427	1.09412	1.03644		91.5	1.24005	0.823752	1.09873	1.13891	0.987134	0.919092	0.939609	0.815761	0.829822	0.987652	1.10865	0.857428
92.5	1.28899	0.77117	0.996831	1.11957	1.04946		92.5	1.25797	0.796361	1.10081	1.12742	0.948215	0.912974	0.908499	0.861237	0.845774	0.942048	1.05763	0.858518
93.5	1.32749	0.756832	1.02892	1.14515	1.06239		93.5	1.27611	0.767283	1.09881	1.11643	0.909455	0.90741	0.877481	0.911774	0.86621	0.897008	1.00687	0.863859
94.5	1.35871	0.745703	1.06229	1.17077	1.07552		94.5	1.29302	0.736719	1.0914	1.10502	0.871627	0.902056	0.846587	0.964885	0.890015	0.85348	0.956561	0.87296
95.5	1.38204	0.738044	1.09639	1.19626	1.08912		95.5	1.30723	0.705141	1.07753	1.09188	0.835326	0.896428	0.815984	1.01755	0.915865	0.812343	0.906864	0.885241
96.5	1.3972	0.734076	1.13052	1.22137	1.10339		96.5	1.31724	0.673235	1.05651	1.07556	0.800922	0.889916	0.785975	1.0664	0.94231	0.774331	0.857981	0.900061
97.5	1.40419	0.733987	1.1639	1.24578	1.11843		97.5	1.32156	0.641814	1.02816	1.05471	0.768596	0.881823	0.757001	1.10799	0.967855	0.739984	0.810157	0.916766
98.5	1.40339	0.737936	1.19568	1.2691	1.13431		98.5	1.31868	0.61174	0.992765	1.02827	0.738434	0.871432	0.729594	1.13926	0.991069	0.709631	0.763676	0.934701
99.5	1.39543	0.746064	1.22501	1.29089	1.15099		99.5	1.30714	0.583838	0.951084	0.995725	0.710527	0.858091	0.704329	1.15794	1.01067	0.683401	0.718847	0.953209
100.5	1.38121	0.758484	1.25108	1.31067	1.16836		100.5	1.28553	0.558831	0.904276	0.957142	0.685028	0.841299	0.681741	1.16282	1.02558	0.661245	0.675983	0.971598
101.5	1.36176	0.775288	1.27323	1.32794	1.18622		101.5	1.25264	0.537297	0.853777	0.913182	0.66214	0.820783	0.662254	1.15392	1.03498	0.642974	0.635377	0.989082
102.5	1.33826	0.796531	1.29094	1.34222	1.20433		102.5	1.20766	0.519636	0.801156	0.864976	0.64206	0.796551	0.646112	1.1323	1.03831	0.62828	0.597296	1.00471
103.5	1.31186	0.822221	1.30394	1.35305	1.22238		103.5	1.15033	0.506069	0.747981	0.813963	0.624889	0.768902	0.63333	1.09977	1.03526	0.616774	0.56197	1.01734
104.5	1.2837	0.852306	1.31217	1.36005	1.24002		104.5	1.08127	0.496635	0.695696	0.761732	0.610554	0.738403	0.62367	1.05851	1.0258	0.608001	0.529588	1.02562
105.5	1.25483	0.886651	1.31583	1.3629	1.25688		105.5	1.00212	0.491212	0.645535	0.709878	0.598767	0.705831	0.616637	1.0107	1.01016	0.601463	0.500288	1.02812
106.5	1.22616	0.925015	1.31534	1.36142	1.27258		106.5	0.915601	0.489528	0.598472	0.6599	0.589026	0.672085	0.61149	0.958384	0.988873	0.596639	0.474158	1.02349
107.5	1.19846	0.967025	1.31132	1.35552	1.28677		107.5	0.825273	0.491188	0.555208	0.613131	0.580661	0.638106	0.607285	0.90329	0.962698	0.593003	0.451228	1.01066
108.5	1.17234	1.01215	1.30451	1.34526	1.2991		108.5	0.735171	0.495689	0.516186	0.570694	0.572921	0.604791	0.60293	0.846919	0.932628	0.590054	0.43146	0.989103
109.5	1.14826	1.0597	1.29574	1.33081	1.30931		109.5	0.649233	0.502454	0.481625	0.533468	0.565073	0.57293	0.597273	0.790577	0.899784	0.587339	0.414759	0.958981
110.5	1.12653	1.10876	1.28585	1.31247	1.31717		110.5	0.570788	0.510863	0.451558	0.502083	0.556511	0.543168	0.589206	0.73543	0.865301	0.584483	0.400967	0.921166
111.5	1.10734	1.15827	1.27568	1.29063	1.32252		111.5	0.502187	0.520287	0.425878	0.476927	0.54685	0.515988	0.577795	0.682522	0.830209	0.581212	0.389888	0.877158
112.5	1.09074	1.20694	1.26596	1.26577	1.32528		112.5	0.444677	0.530124	0.404378	0.458173	0.535981	0.491707	0.562396	0.632766	0.795325	0.577372	0.38129	0.828888
113.5	1.0767	1.25338	1.25733	1.23842	1.32544		113.5	0.398492	0.539837	0.386781	0.445823	0.524094	0.470495	0.542761	0.586907	0.761187	0.572924	0.374937	0.778464
114.5	1.06509	1.29607	1.25028	1.20915	1.32304		114.5	0.363097	0.548979	0.372767	0.439742	0.511658	0.452385	0.519079	0.545494	0.728046	0.567946	0.370595	0.727932
115.5	1.05573	1.33347	1.24516	1.17853	1.31819		115.5	0.337468	0.557204	0.361988	0.439702	0.499365	0.437301	0.491954	0.50886	0.695914	0.562604	0.368061	0.679076
116.5	1.04835	1.36409	1.24212	1.14711	1.31103		116.5	0.320362	0.564264	0.354086	0.445395	0.488046	0.42507	0.46231	0.477124	0.664643	0.557126	0.367172	0.633305
117.5	1.04267	1.38661	1.24118	1.11542	1.30174		117.5	0.310506	0.569992	0.348695	0.456441	0.478576	0.415444	0.431251	0.450215	0.634041	0.551762	0.367819	0.59161
118.5	1.03837	1.39993	1.24216	1.08391	1.29052		118.5	0.306714	0.574269	0.345452	0.472369	0.471776	0.408109	0.399901	0.427894	0.603976	0.546747	0.369952	0.554586
119.5	1.0351	1.40329	1.24471	1.05301	1.27755		119.5	0.307935	0.576996	0.344004	0.492593	0.468325	0.402705	0.369276	0.409798	0.57446	0.542262	0.373584	0.522489
120.5	1.03251	1.3963	1.24832	1.02305	1.26304		120.5	0.313259	0.578059	0.344012	0.516386	0.468676	0.398842	0.340193	0.39546	0.545687	0.538398	0.378788	0.495311
121.5	1.03025	1.37903	1.25232	0.994316	1.24716		121.5	0.321894	0.577324	0.345164	0.54285	0.473	0.396122	0.313239	0.384347	0.518033	0.535129	0.385684	0.472858
122.5	1.02797	1.35194	1.25591	0.967014	1.23008		122.5	0.333134	0.574632	0.34718	0.570918	0.481134	0.394164	0.28878	0.375878	0.491997	0.532291	0.394421	0.454823
123.5	1.02536	1.31588	1.25817	0.941287	1.21192		123.5	0.346333	0.56982	0.349826	0.599368	0.492566	0.392634	0.266998	0.369445	0.468121	0.529579	0.405147	0.440839
124.5	1.02212	1.27202	1.25813	0.91722	1.1928		124.5	0.360882	0.562745	0.352912	0.62687	0.506447	0.391266	0.247931	0.364433	0.44688	0.526556	0.417971	0.430532
125.5	1.01797	1.22179	1.25479	0.894843	1.1728		125.5	0.376202	0.553315	0.356304	0.652058	0.52165	0.38989	0.231517	0.360248	0.4286	0.522693	0.432913	0.423539
126.5	1.0127	1.16671	1.24718	0.874139	1.15199		126.5	0.391751	0.54151	0.359918	0.67362	0.536866	0.388444	0.217631	0.35634	0.413387	0.517413	0.449859	0.419528
127.5	1.00613	1.10837	1.23442	0.855049	1.1304		127.5	0.407043	0.527395	0.363714	0.6904	0.550746	0.386976	0.20611	0.352235	0.401112	0.51016	0.468508	0.418188
128.5	0.998102	1.04828	1.2158	0.837478	1.10806		128.5	0.421675	0.511121	0.367687	0.701498	0.562058	0.385632	0.196779	0.347571	0.391431	0.500471	0.488342	0.419195
129.5	0.988524	0.987833	1.19082	0.821302	1.08499		129.5	0.435363	0.492912	0.371856	0.706356	0.569843	0.38464	0.189466	0.342125	0.383838	0.488038	0.508615	0.422177
130.5	0.977333	0.928234	1.15924	0.806373	1.06118		130.5	0.447962	0.473052	0.376249	0.704811	0.573524	0.384269	0.184019	0.335846	0.377746	0.472754	0.528378	0.42665
131.5	0.964506	0.870476	1.12113	0.792523	1.03664		131.5	0.459477	0.451866	0.380885	0.697123	0.572964	0.384797	0.180321	0.328863	0.372557	0.454735	0.546533	0.431957
132.5	0.950049	0.815331	1.07683	0.779572	1.01136		132.5	0.470053	0.429698	0.385769	0.683941	0.568443	0.386478	0.178293	0.321492	0.367724	0.434307	0.561928	0.437233
133.5	0.933997	0.76335	1.02699	0.767329	0.985354		133.5	0.479937	0.406903	0.390875	0.666227	0.560578	0.389503	0.17791	0.314213	0.362801	0.41197	0.573466	0.441408
134.5	0.916405	0.71489	0.972473	0.755601	0.958631		134.5	0.489422	0.383826	0.396141	0.645141	0.550192	0.393983	0.179203	0.307643	0.357462	0.388344	0.580217	0.443285
135.5	0.897344	0.67013	0.91434	0.744193	0.931211		135.5	0.498766	0.360797	0.401465	0.621894	0.538181	0.399928	0.182261	0.302477	0.351508	0.364105	0.58152	0.441697
136.5	0.876898	0.629112	0.853762	0.732918	0.903122		136.5	0.50813	0.338122	0.406703	0.597604	0.52539	0.40725	0.187232	0.299432	0.34486	0.339921	0.577043	0.435737
137.5	0.855157	0.591759	0.791943	0.721597	0.874406		137.5	0.517517	0.31608	0.411674	0.573175	0.512532	0.415763	0.194319	0.29917	0.337547	0.3164	0.566817	0.425017
138.5	0.832217	0.557913	0.730056	0.710067	0.845114		138.5	0.526741	0.294913	0.416163	0.549222	0.500138	0.425194	0.203756	0.302214	0.329678	0.294057	0.551206	0.409868
139.5	0.808175	0.527353	0.669177	0.698183	0.815309		139.5	0.53544	0.274829	0.419934	0.526049	0.488553	0.435202	0.215777	0.308875	0.321423	0.273286	0.530864	0.391414
140.5	0.78313	0.499821	0.610241	0.685823	0.785064		140.5	0.543112	0.255999	0.422738	0.503684	0.477959	0.445399	0.23056	0.319183	0.312975	0.254366	0.506648	0.371455
141.5	0.757183	0.475033	0.554009	0.672892	0.75446		141.5	0.549173	0.238558	0.424333	0.481945	0.468408	0.45537	0.248134	0.332838	0.304519	0.237458	0.479539	0.352185
142.5	0.730435	0.452698	0.501063	0.659321	0.723588		142.5	0.553023	0.222607	0.424497	0.460532	0.459863	0.464691	0.268274	0.349208	0.296193	0.222621	0.450553	0.335801
143.5	0.702992	0.432525	0.451797	0.645074	0.692543		143.5	0.55411	0.208214	0.423041	0.439124	0.452233	0.472954	0.290365	0.367375	0.288059	0.209835	0.420666	0.32413
144.5	0.674961	0.414232	0.40644	0.630146	0.661428		144.5	0.551976	0.195423	0.419831	0.417449	0.445402	0.479776	0.313307	0.386233	0.280081	0.19902	0.390759	0.318369
145.5	0.646457	0.397551	0.365071	0.614559	0.630346		145.5	0.546301	0.184251	0.414787	0.395345	0.439248	0.484814	0.335477	0.40463	0.272129	0.190049	0.36158	0.318985
146.5	0.617599	0.382232	0.327652	0.598366	0.599406		146.5	0.536929	0.174696	0.4079	0.372778	0.433651	0.487774	0.354839	0.421533	0.263991	0.182773	0.333726	0.325775
147.5	0.588515	0.368048	0.294045	0.581646	0.568715		147.5	0.523903	0.166739	0.399221	0.349844	0.428501	0.488414	0.369205	0.436158	0.255416	0.177026	0.307639	0.338018
148.5	0.559337	0.354796	0.264048	0.564499	0.538381		148.5	0.507482	0.16035	0.388861	0.326749	0.423695	0.486547	0.37664	0.448045	0.246157	0.172642	0.283612	0.354648
149.5	0.530205	0.342297	0.237413	0.547043	0.50851		149.5	0.48814	0.15548	0.376978	0.303772	0.419136	0.482046	0.375907	0.457051	0.236025	0.169458	0.261811	0.374412
150.5	0.501263	0.330401	0.213868	0.529409	0.479203		150.5	0.466546	0.152073	0.363768	0.281231	0.414728	0.474842	0.366808	0.463268	0.224925	0.167318	0.242293	0.395966
151.5	0.472659	0.318983	0.193129	0.511736	0.45056		151.5	0.443508	0.150057	0.349449	0.259443	0.41037	0.464932	0.350278	0.466898	0.212881	0.166077	0.225032	0.417927
152.5	0.444539	0.307945	0.174918	0.494166	0.422671		152.5	0.419901	0.149341	0.33425	0.238702	0.40596	0.452376	0.328182	0.468134	0.200038	0.165599	0.20994	0.438894
153.5	0.417047	0.297214	0.158967	0.47684	0.395623		153.5	0.396572	0.149816	0.318404	0.219252	0.401384	0.437303	0.302877	0.46709	0.186641	0.16576	0.19689	0.457449
154.5	0.390321	0.286741	0.145025	0.459892	0.369495		154.5	0.374266	0.151347	0.302139	0.201283	0.396529	0.41991	0.276686	0.463786	0.172997	0.166443	0.18573	0.47218
155.5	0.364491	0.276498	0.132862	0.443446	0.344354		155.5	0.353555	0.15377	0.285674	0.184923	0.391273	0.400462	0.251467	0.458208	0.159443	0.167538	0.176298	0.481729
156.5	0.33967	0.266475	0.122272	0.427617	0.320262		156.5	0.334815	0.156884	0.269214	0.170248	0.385501	0.379285	0.228407	0.45038	0.146302	0.168944	0.168432	0.484887
157.5	0.315961	0.25668	0.113067	0.412504	0.297267		157.5	0.318211	0.160457	0.252954	0.157289	0.379101	0.356755	0.208015	0.440453	0.133854	0.170564	0.161975	0.480713
158.5	0.293447	0.247129	0.105086	0.398191	0.275408		158.5	0.303722	0.164222	0.237073	0.14604	0.371978	0.333284	0.190295	0.428743	0.122316	0.172305	0.156782	0.468687
159.5	0.272192	0.237848	0.098185	0.384747	0.254714		159.5	0.291182	0.167887	0.221731	0.136471	0.364062	0.3093	0.174966	0.415723	0.111838	0.174079	0.15272	0.44882
160.5	0.252241	0.22887	0.092241	0.372224	0.235202		160.5	0.280312	0.171147	0.207072	0.128542	0.355307	0.285228	0.161648	0.401959	0.1025	0.175804	0.149669	0.421728
161.5	0.233622	0.220227	0.087148	0.360661	0.216877		161.5	0.270769	0.173695	0.193217	0.122205	0.345707	0.261472	0.149994	0.388012	0.094327	0.1774	0.147522	0.388598
162.5	0.216343	0.211954	0.082817	0.350082	0.199736		162.5	0.26218	0.175255	0.180265	0.117416	0.335291	0.238393	0.139744	0.374315	0.087296	0.178797	0.146184	0.351074
163.5	0.200395	0.204082	0.079171	0.340496	0.183764		163.5	0.254178	0.175595	0.168293	0.114135	0.324133	0.216302	0.130725	0.361082	0.081355	0.179929	0.145571	0.311059
164.5	0.185755	0.196638	0.07615	0.331904	0.168938		164.5	0.24642	0.174555	0.15735	0.112326	0.312341	0.195445	0.122836	0.348233	0.076432	0.180739	0.145607	0.270486
165.5	0.172386	0.189645	0.073701	0.324294	0.155228		165.5	0.238608	0.172063	0.147467	0.111955	0.300062	0.176004	0.116017	0.335403	0.072447	0.181176	0.146221	0.231103
166.5	0.160242	0.183122	0.071785	0.317644	0.142594		166.5	0.230499	0.168147	0.138653	0.112983	0.287469	0.158099	0.110224	0.322	0.069322	0.181202	0.14735	0.194316
167.5	0.14927	0.17708	0.070371	0.311924	0.130994		167.5	0.221915	0.162936	0.130899	0.115353	0.274757	0.141787	0.105417	0.307325	0.06699	0.180784	0.148933	0.161099
168.5	0.139409	0.171527	0.069438	0.307094	0.120377		168.5	0.212744	0.156646	0.124181	0.118982	0.262131	0.127076	0.101548	0.290743	0.065394	0.179903	0.150911	0.131993
169.5	0.130597	0.166467	0.068973	0.303111	0.110692		169.5	0.202946	0.149563	0.118464	0.123742	0.249795	0.113929	0.098563	0.271845	0.064502	0.178546	0.153223	0.10716
170.5	0.12277	0.161898	0.068969	0.299919	0.101885		170.5	0.192548	0.142015	0.113703	0.129454	0.237946	0.10228	0.096401	0.250587	0.064304	0.176714	0.155808	0.086467
171.5	0.115863	0.157817	0.069431	0.297458	0.0939		171.5	0.181634	0.134333	0.109848	0.135879	0.22676	0.092035	0.094995	0.227347	0.064816	0.174414	0.158604	0.069592
172.5	0.109816	0.154216	0.070367	0.29566	0.08668		172.5	0.170346	0.12683	0.106845	0.142725	0.216388	0.083088	0.094277	0.2029	0.066085	0.171663	0.161542	0.056113
173.5	0.10457	0.151088	0.071795	0.294448	0.080171		173.5	0.158867	0.119765	0.104635	0.149654	0.206948	0.075325	0.09418	0.1783	0.068183	0.168486	0.164551	0.045584
174.5	0.10007	0.148424	0.073742	0.29374	0.074318		174.5	0.147407	0.113333	0.103157	0.156312	0.198522	0.068629	0.094637	0.154702	0.071201	0.164916	0.167554	0.037592
175.5	0.096265	0.146215	0.076239	0.293442	0.069069		175.5	0.136194	0.107653	0.102347	0.162363	0.191149	0.062886	0.095584	0.133163	0.075238	0.16099	0.170474	0.031795
176.5	0.09311	0.144451	0.079328	0.293455	0.064375		176.5	0.125454	0.10277	0.102138	0.16753	0.184827	0.057988	0.096957	0.114492	0.08038	0.156751	0.173225	0.027938
177.5	0.090564	0.143125	0.083059	0.293671	0.060188		177.5	0.115402	0.098667	0.102461	0.17163	0.17951	0.053838	0.098696	0.099148	0.08668	0.152245	0.175723	0.025859
178.5	0.088591	0.142229	0.087489	0.293976	0.056465		178.5	0.106229	0.095279	0.10324	0.174602	0.175113	0.050344	0.100739	0.087232	0.094125	0.147523	0.17788	0.025488
179.5	0.087161	0.141759	0.092684	0.294246	0.053165		179.5	0.098092	0.092506	0.104398	0.176518	0.171513	0.047428	0.103024	0.078547	0.10262	0.14263	0.179614	0.026823
180.5	0.086249	0.14171	0.098719	0.294358	0.050251		180.5	0.091113	0.090233	0.105854	0.177572	0.168555	0.04502	0.105489	0.072695	0.111961	0.137617	0.180843	0.029907
181.5	0.085831	0.142082	0.105676	0.294182	0.047688		181.5	0.08537	0.088345	0.107525	0.178052	0.166061	0.043061	0.108069	0.069191	0.121839	0.132529	0.181495	0.034785
182.5	0.085891	0.142875	0.11364	0.29359	0.045446		182.5	0.080901	0.086733	0.109327	0.178294	0.163837	0.041499	0.110697	0.067552	0.131847	0.127407	0.181506	0.041453
183.5	0.086413	0.144093	0.122708	0.292458	0.043496		183.5	0.077704	0.085306	0.111181	0.178637	0.161692	0.040291	0.113306	0.067367	0.141513	0.122292	0.180827	0.049815
184.5	0.087387	0.145739	0.132972	0.290669	0.041812		184.5	0.07575	0.083989	0.11301	0.179371	0.159444	0.039404	0.115828	0.068325	0.150346	0.117214	0.179424	0.059636
185.5	0.088803	0.147821	0.144527	0.288115	0.040373		185.5	0.074973	0.082729	0.114752	0.180706	0.156936	0.038807	0.118196	0.070218	0.157885	0.112201	0.177282	0.07052
186.5	0.090653	0.150347	0.157462	0.284707	0.039158		186.5	0.075286	0.08149	0.116356	0.182743	0.154047	0.038477	0.120347	0.072931	0.163751	0.107273	0.174405	0.081921
187.5	0.092929	0.153326	0.171856	0.280372	0.038149		187.5	0.076588	0.080252	0.117789	0.185471	0.150703	0.038397	0.122221	0.076419	0.167689	0.102446	0.17082	0.093182
188.5	0.095626	0.156769	0.187767	0.27506	0.037332		188.5	0.07876	0.079009	0.119036	0.188769	0.146879	0.038553	0.123769	0.080678	0.169582	0.097726	0.166574	0.103603
189.5	0.098734	0.160684	0.205229	0.26875	0.036692		189.5	0.081677	0.077763	0.120102	0.192432	0.142605	0.038936	0.124951	0.085716	0.16946	0.093119	0.161732	0.112527
190.5	0.102244	0.16508	0.224243	0.261445	0.036218		190.5	0.085212	0.076526	0.121011	0.196186	0.137952	0.039539	0.125741	0.091539	0.16748	0.088623	0.156381	0.119436
191.5	0.106143	0.169963	0.244762	0.253176	0.035898		191.5	0.089237	0.075311	0.121801	0.199722	0.133035	0.040362	0.126124	0.098115	0.163887	0.084234	0.150615	0.124005
192.5	0.110415	0.175335	0.266686	0.244003	0.035725		192.5	0.09363	0.074134	0.122523	0.202725	0.127993	0.041406	0.126105	0.105373	0.15899	0.079948	0.144545	0.126148
193.5	0.115038	0.181192	0.289851	0.234012	0.035691		193.5	0.098277	0.073012	0.123229	0.204897	0.122977	0.042679	0.125701	0.113175	0.153108	0.075758	0.138281	0.126015
194.5	0.119988	0.187522	0.314021	0.223312	0.035789		194.5	0.10307	0.071961	0.12397	0.205985	0.118141	0.044191	0.124947	0.121326	0.146554	0.071659	0.131938	0.123957
195.5	0.12523	0.194305	0.338883	0.212029	0.036013		195.5	0.10792	0.070993	0.124786	0.205795	0.113625	0.045959	0.123891	0.129564	0.139603	0.067649	0.125623	0.120471
196.5	0.130728	0.201505	0.364045	0.200304	0.03636		196.5	0.112739	0.070118	0.125699	0.204206	0.109549	0.048006	0.122595	0.137586	0.132485	0.063728	0.119438	0.116124
197.5	0.136435	0.209075	0.38904	0.188286	0.036825		197.5	0.117456	0.069344	0.12671	0.201174	0.106009	0.050358	0.121133	0.145057	0.125384	0.0599	0.113472	0.111494
198.5	0.142301	0.216946	0.413332	0.176127	0.037404		198.5	0.122003	0.068674	0.127791	0.196731	0.103067	0.05305	0.119593	0.151647	0.118437	0.056171	0.107799	0.107097
199.5	0.148267	0.225032	0.436334	0.163975	0.038096		199.5	0.12632	0.068107	0.128887	0.190979	0.100762	0.05612	0.118071	0.157057	0.111744	0.052552	0.102479	0.103347
200.5	0.15427	0.233223	0.457427	0.15197	0.038898		200.5	0.130351	0.06764	0.129916	0.184079	0.099103	0.059607	0.116673	0.161048	0.105375	0.049056	0.097557	0.100512
201.5	0.16024	0.241383	0.475987	0.14024	0.039808		201.5	0.134042	0.067267	0.130776	0.176232	0.098077	0.063551	0.115516	0.163466	0.099372	0.045698	0.09306	0.098701
202.5	0.166107	0.249352	0.491413	0.128899	0.040826		202.5	0.137342	0.066975	0.131352	0.167665	0.097655	0.067982	0.114722	0.164247	0.093759	0.042492	0.089003	0.09786
203.5	0.171796	0.256946	0.503162	0.118041	0.041949		203.5	0.140204	0.066754	0.131525	0.158615	0.097792	0.072918	0.114411	0.163428	0.088542	0.039453	0.085387	0.097786
204.5	0.177233	0.263957	0.510779	0.107742	0.043179		204.5	0.142586	0.066586	0.131184	0.149315	0.098433	0.07835	0.114697	0.161127	0.083708	0.036593	0.082199	0.098164
205.5	0.182344	0.270159	0.513928	0.098057	0.044513		205.5	0.144458	0.066457	0.13024	0.139977	0.099515	0.084242	0.115669	0.157526	0.079234	0.033922	0.07942	0.09862
206.5	0.18706	0.275314	0.512412	0.089026	0.045952		206.5	0.145796	0.066346	0.128633	0.130787	0.100971	0.090512	0.117379	0.152848	0.075081	0.031448	0.077019	0.098787
207.5	0.191317	0.27918	0.50619	0.080667	0.047495		207.5	0.146592	0.066236	0.126339	0.1219	0.102731	0.097035	0.119815	0.14733	0.071205	0.029175	0.074961	0.098374
208.5	0.195055	0.281521	0.495383	0.072986	0.049143		208.5	0.146849	0.066105	0.123374	0.113436	0.104718	0.103638	0.122888	0.141199	0.067553	0.027102	0.073206	0.097211
209.5	0.198226	0.282122	0.480266	0.065974	0.050895		209.5	0.146586	0.065936	0.119795	0.105478	0.106857	0.110102	0.126415	0.13466	0.064077	0.025229	0.071708	0.095285
210.5	0.200789	0.280799	0.461256	0.059611	0.052753		210.5	0.145838	0.06571	0.115687	0.098079	0.109069	0.116179	0.130119	0.127882	0.06073	0.023549	0.070422	0.09273
211.5	0.202714	0.277414	0.438887	0.053871	0.054715		211.5	0.144645	0.065411	0.111161	0.091264	0.111275	0.121605	0.133643	0.121001	0.057477	0.022054	0.0693	0.089793
212.5	0.20398	0.271888	0.41378	0.048718	0.056781		212.5	0.143064	0.065026	0.106337	0.085033	0.113398	0.126127	0.13658	0.114125	0.054293	0.020737	0.068296	0.086778
213.5	0.20458	0.26421	0.386609	0.044114	0.058953		213.5	0.141152	0.064543	0.101338	0.079369	0.115358	0.129526	0.138519	0.107338	0.051169	0.019587	0.067364	0.083987
214.5	0.204513	0.254444	0.358063	0.040018	0.061228		214.5	0.138973	0.063953	0.096276	0.074238	0.117085	0.131643	0.139102	0.100705	0.04811	0.018593	0.066463	0.081669
215.5	0.203791	0.242731	0.32882	0.036389	0.063607		215.5	0.13659	0.063254	0.091247	0.069602	0.118509	0.132397	0.138072	0.094284	0.045135	0.017746	0.065555	0.07998
216.5	0.202435	0.229285	0.299509	0.033187	0.066089		216.5	0.134065	0.062442	0.086327	0.065417	0.119571	0.131797	0.135318	0.088126	0.042277	0.017034	0.064607	0.078985
217.5	0.200472	0.214386	0.270695	0.03037	0.068671		217.5	0.131454	0.061521	0.081574	0.061637	0.120221	0.129944	0.130893	0.082281	0.039574	0.016448	0.063593	0.078655
218.5	0.197938	0.198366	0.242855	0.027902	0.071352		218.5	0.128806	0.060495	0.077027	0.058221	0.120421	0.127017	0.125005	0.076794	0.037074	0.015982	0.062492	0.078892
219.5	0.194871	0.181591	0.216378	0.025748	0.074129		219.5	0.126163	0.059374	0.072711	0.055134	0.120146	0.123259	0.117989	0.071706	0.034823	0.015627	0.061292	0.079558
220.5	0.191317	0.164442	0.191551	0.023874	0.076998		220.5	0.123558	0.058168	0.06864	0.052346	0.119385	0.118947	0.110249	0.067051	0.032869	0.015379	0.059987	0.0805
221.5	0.187322	0.147295	0.168575	0.022253	0.079954		221.5	0.121015	0.05689	0.064822	0.049838	0.118144	0.114372	0.102213	0.062853	0.031256	0.015232	0.058579	0.081565
222.5	0.182934	0.130503	0.147561	0.020857	0.082991		222.5	0.118547	0.055554	0.061264	0.0476	0.11644	0.109806	0.094269	0.05913	0.030022	0.015185	0.057076	0.08262
223.5	0.178202	0.114376	0.12855	0.019664	0.086102		223.5	0.116162	0.054176	0.057969	0.045629	0.114305	0.105487	0.086735	0.055885	0.0292	0.015236	0.055492	0.083557
224.5	0.173175	0.099173	0.111519	0.018653	0.089278		224.5	0.113856	0.052773	0.054938	0.04393	0.11178	0.101602	0.079831	0.053115	0.028816	0.015386	0.053848	0.084295
225.5	0.167898	0.085092	0.096396	0.017805	0.092509		225.5	0.111621	0.051361	0.052173	0.042516	0.108916	0.098279	0.073682	0.050806	0.028894	0.015637	0.052166	0.084781
226.5	0.162418	0.072266	0.083076	0.017106	0.095782		226.5	0.109441	0.049956	0.049673	0.041403	0.105769	0.095586	0.068326	0.048935	0.029448	0.015991	0.050471	0.084989
227.5	0.156776	0.06077	0.071428	0.016543	0.099083		227.5	0.107299	0.048573	0.047437	0.040611	0.102397	0.093539	0.063735	0.047476	0.030492	0.016452	0.048789	0.084918
228.5	0.151012	0.050622	0.061306	0.016104	0.102397		228.5	0.105172	0.047228	0.045458	0.040159	0.09886	0.092105	0.059839	0.046394	0.032035	0.017024	0.04715	0.084582
229.5	0.145163	0.041791	0.05256	0.01578	0.105706		229.5	0.103038	0.045935	0.043729	0.040063	0.095217	0.091213	0.056546	0.045655	0.034082	0.017713	0.045577	0.084019
230.5	0.139262	0.03421	0.04504	0.015564	0.108988		230.5	0.100876	0.044707	0.042237	0.040333	0.091522	0.090768	0.053761	0.04522	0.036632	0.018523	0.044096	0.083273
231.5	0.133341	0.027786	0.038599	0.015449	0.112223		231.5	0.098665	0.043557	0.040967	0.040972	0.087821	0.09066	0.051395	0.045048	0.039678	0.019459	0.042728	0.082403
232.5	0.127427	0.022406	0.033104	0.015432	0.115387		232.5	0.096393	0.042495	0.0399	0.041975	0.084161	0.09077	0.049371	0.045098	0.043203	0.020525	0.041491	0.081473
233.5	0.121546	0.017952	0.028427	0.015509	0.118454		233.5	0.094046	0.041534	0.039013	0.043321	0.080575	0.090979	0.047628	0.04533	0.047176	0.021722	0.0404	0.080548
234.5	0.115718	0.0143	0.024456	0.015677	0.121397		234.5	0.091617	0.040681	0.038282	0.04498	0.077093	0.091178	0.046115	0.045702	0.051549	0.023051	0.039467	0.079693
235.5	0.109964	0.011335	0.021091	0.015934	0.124187		235.5	0.089106	0.039944	0.03768	0.046907	0.073739	0.091265	0.044795	0.046174	0.056257	0.024512	0.038698	0.078967
236.5	0.104303	0.008947	0.018242	0.016282	0.126795		236.5	0.086519	0.039328	0.037179	0.049045	0.070529	0.091155	0.04364	0.046704	0.061207	0.026099	0.038096	0.07842
237.5	0.098749	0.007039	0.015831	0.016718	0.129191		237.5	0.083864	0.038838	0.03675	0.051324	0.067476	0.090778	0.042627	0.047253	0.066287	0.027806	0.037662	0.078086
238.5	0.093317	0.005524	0.013793	0.017244	0.131345		238.5	0.081154	0.038472	0.036365	0.053666	0.064586	0.090082	0.041737	0.047782	0.071361	0.029625	0.03739	0.077987
239.5	0.08802	0.004329	0.012069	0.017861	0.133228		239.5	0.078409	0.038229	0.035997	0.055985	0.061864	0.089031	0.040957	0.048252	0.076276	0.031544	0.037273	0.078125
240.5	0.082867	0.00339	0.01061	0.01857	0.134812		240.5	0.075647	0.038102	0.035619	0.05819	0.059309	0.087608	0.040273	0.048632	0.080866	0.033549	0.037301	0.078484
241.5	0.077868	0.002655	0.009375	0.019371	0.136068		241.5	0.07289	0.038082	0.035207	0.060192	0.056922	0.08581	0.039674	0.048885	0.084966	0.035628	0.037458	0.079029
242.5	0.073033	0.002082	0.008329	0.020265	0.136972		242.5	0.070161	0.038155	0.034743	0.061907	0.054699	0.083649	0.039151	0.048984	0.088422	0.037765	0.037729	0.07971
243.5	0.068367	0.001636	0.007442	0.021254	0.137504		243.5	0.067479	0.038305	0.034208	0.063257	0.052636	0.081149	0.038694	0.048905	0.091104	0.039947	0.038094	0.080465
244.5	0.063878	0.001289	0.00669	0.022337	0.137644		244.5	0.064865	0.038513	0.033591	0.06418	0.050727	0.078345	0.038297	0.048627	0.092919	0.042159	0.038532	0.08122
245.5	0.059569	0.001019	0.006052	0.023514	0.137377		245.5	0.062336	0.038759	0.032884	0.064625	0.048969	0.075279	0.037951	0.048136	0.093824	0.044392	0.039022	0.081901
246.5	0.055446	0.00081	0.00551	0.024782	0.136694		246.5	0.059909	0.039021	0.032082	0.064563	0.047357	0.071997	0.037652	0.047425	0.093829	0.046634	0.039538	0.082434
247.5	0.05151	0.000647	0.005049	0.026139	0.135588		247.5	0.057592	0.039278	0.031187	0.063979	0.045885	0.06855	0.037394	0.04649	0.093004	0.048877	0.040056	0.08275
248.5	0.047764	0.00052	0.004659	0.02758	0.13406		248.5	0.055398	0.03951	0.030201	0.062882	0.044552	0.064988	0.037174	0.045339	0.091469	0.051112	0.040554	0.082793
249.5	0.044209	0.000421	0.004329	0.0291	0.132115		249.5	0.053329	0.039701	0.029134	0.061295	0.043353	0.061363	0.036986	0.043983	0.089388	0.053328	0.041006	0.082521
250.5	0.040845	0.000343	0.00405	0.030691	0.129762		250.5	0.05139	0.039835	0.027996	0.059262	0.042287	0.05772	0.03683	0.042442	0.086958	0.055513	0.041391	0.081907
251.5	0.03767	0.000282	0.003816	0.032343	0.127018		251.5	0.049578	0.039902	0.0268	0.056836	0.041354	0.054104	0.036703	0.040737	0.084385	0.057648	0.041689	0.080943
252.5	0.034683	0.000234	0.003621	0.034043	0.123902		252.5	0.047893	0.039893	0.025562	0.054087	0.040552	0.050552	0.036605	0.038901	0.081874	0.059709	0.041883	0.079637
253.5	0.03188	0.000196	0.003461	0.035779	0.120439		253.5	0.046329	0.039807	0.024296	0.05109	0.039884	0.047098	0.036535	0.036967	0.079607	0.061665	0.041959	0.078014
254.5	0.029258	0.000166	0.003331	0.037534	0.116659		254.5	0.044882	0.039641	0.023019	0.047925	0.03935	0.043771	0.036494	0.03497	0.077734	0.063479	0.041907	0.076112
255.5	0.026813	0.000142	0.003228	0.039289	0.112594		255.5	0.043542	0.039398	0.021746	0.044675	0.038954	0.040592	0.036484	0.03295	0.076362	0.065108	0.041721	0.073978
256.5	0.024538	0.000122	0.003151	0.041025	0.108281		256.5	0.042303	0.039083	0.020492	0.041421	0.038698	0.037577	0.036506	0.030943	0.075551	0.06651	0.041398	0.071667
257.5	0.022427	0.000107	0.003096	0.042719	0.103758		257.5	0.041158	0.038703	0.019271	0.038239	0.038586	0.034738	0.036563	0.028988	0.075312	0.067643	0.040942	0.069236
258.5	0.020476	9.45e-05	0.003063	0.044348	0.099064		258.5	0.040098	0.038265	0.018093	0.035199	0.03862	0.032082	0.036659	0.02712	0.075614	0.068474	0.040359	0.066744
259.5	0.018675	8.46e-05	0.003051	0.045887	0.09424		259.5	0.03912	0.037778	0.01697	0.03236	0.038801	0.029611	0.036798	0.025369	0.076388	0.068981	0.039658	0.064246
260.5	0.017018	7.64e-05	0.003059	0.047313	0.089328		260.5	0.038215	0.037251	0.01591	0.02977	0.039131	0.027325	0.036986	0.023763	0.077537	0.069154	0.038854	0.061793
261.5	0.015498	7.01e-05	0.003087	0.0486	0.084366		261.5	0.037382	0.036694	0.014919	0.027468	0.039609	0.02522	0.037226	0.022324	0.078939	0.069002	0.037961	0.059429
262.5	0.014106	6.5e-05	0.003134	0.049725	0.079395		262.5	0.036616	0.036115	0.014	0.025478	0.040229	0.023289	0.037525	0.02107	0.080461	0.068546	0.036996	0.05719
263.5	0.012834	6.09e-05	0.003202	0.050663	0.07445		263.5	0.035918	0.035522	0.013158	0.023813	0.040985	0.021526	0.037887	0.02001	0.081962	0.067819	0.035977	0.055108
264.5	0.011675	5.8e-05	0.003291	0.051395	0.069566		264.5	0.035287	0.034926	0.012393	0.022473	0.041867	0.019921	0.038319	0.019152	0.083306	0.066862	0.034923	0.053205
265.5	0.010621	5.58e-05	0.003402	0.051903	0.064775		265.5	0.034726	0.034332	0.011705	0.021453	0.042861	0.018465	0.038824	0.018495	0.084362	0.065712	0.033849	0.051496
266.5	0.009665	5.43e-05	0.003536	0.052171	0.060104		266.5	0.034238	0.03375	0.011093	0.020735	0.04395	0.017146	0.039405	0.018035	0.085012	0.064407	0.03277	0.04999
267.5	0.008798	5.35e-05	0.003696	0.052188	0.055579		267.5	0.033826	0.033188	0.010556	0.020298	0.045113	0.015956	0.040064	0.017763	0.085156	0.06297	0.031701	0.048693
268.5	0.008014	5.35e-05	0.003882	0.051947	0.051222		268.5	0.033494	0.032652	0.01009	0.020116	0.046326	0.014883	0.040799	0.017666	0.08472	0.061419	0.030652	0.047603
269.5	0.007306	5.41e-05	0.004099	0.051444	0.047048		269.5	0.033249	0.032151	0.009693	0.020158	0.047566	0.013919	0.041604	0.017727	0.08365	0.059758	0.02963	0.046717
270.5	0.006668	5.53e-05	0.004348	0.050683	0.043073		270.5	0.033093	0.031691	0.00936	0.020395	0.048806	0.013054	0.042471	0.017928	0.081924	0.057987	0.02864	0.046025
271.5	0.006094	5.7e-05	0.004633	0.049669	0.039307		271.5	0.03303	0.03128	0.00909	0.020798	0.05002	0.01228	0.043388	0.018248	0.079547	0.056101	0.027684	0.045512
272.5	0.005577	5.96e-05	0.004958	0.048414	0.035757		272.5	0.033064	0.030925	0.008877	0.021336	0.051185	0.01159	0.044336	0.018668	0.076551	0.054096	0.02676	0.045162
273.5	0.005113	6.29e-05	0.005328	0.046933	0.032426		273.5	0.033198	0.030633	0.00872	0.021983	0.05228	0.010977	0.045293	0.019167	0.072994	0.051976	0.025866	0.044949
274.5	0.004696	6.7e-05	0.005748	0.045246	0.029316		274.5	0.033431	0.03041	0.008613	0.022713	0.053287	0.010435	0.046233	0.019726	0.068956	0.049749	0.024994	0.044843
275.5	0.004323	7.23e-05	0.006223	0.043375	0.026426		275.5	0.033763	0.030263	0.008555	0.023502	0.054197	0.009959	0.047125	0.020331	0.064533	0.047435	0.024141	0.044808
276.5	0.003989	7.85e-05	0.00676	0.041346	0.023751		276.5	0.034191	0.030196	0.008543	0.024328	0.055003	0.009546	0.047938	0.02097	0.059831	0.045059	0.023296	0.044802
277.5	0.00369	8.61e-05	0.007366	0.039188	0.021287		277.5	0.034712	0.030213	0.008574	0.02517	0.055703	0.009192	0.048637	0.02164	0.05496	0.042654	0.022453	0.04478
278.5	0.003422	9.55e-05	0.00805	0.036928	0.019025		278.5	0.035319	0.030316	0.008646	0.026012	0.056306	0.008893	0.04919	0.022341	0.050032	0.040256	0.021604	0.044694
279.5	0.003184	0.000107	0.008819	0.034598	0.016958		279.5	0.036008	0.030508	0.008759	0.026835	0.056821	0.00865	0.049564	0.023084	0.045148	0.0379	0.020743	0.044498
280.5	0.002971	0.00012	0.009685	0.032227	0.015075		280.5	0.036768	0.030788	0.008913	0.027627	0.057268	0.008461	0.049733	0.023891	0.0404	0.035619	0.019866	0.044147
281.5	0.002781	0.000136	0.010657	0.029843	0.013367		281.5	0.037589	0.031152	0.009108	0.028374	0.057664	0.008323	0.049674	0.024792	0.035866	0.033444	0.018968	0.043604
282.5	0.002613	0.000155	0.011746	0.027473	0.011823		282.5	0.038461	0.031597	0.009348	0.029067	0.058033	0.008239	0.049373	0.025827	0.031605	0.031396	0.018051	0.042842
283.5	0.002463	0.000178	0.012967	0.025145	0.010433		283.5	0.039371	0.032117	0.009635	0.029698	0.058397	0.008207	0.048821	0.027044	0.027662	0.029492	0.017116	0.041842
284.5	0.00233	0.000206	0.01433	0.022879	0.009184		284.5	0.040305	0.032701	0.009976	0.030261	0.058777	0.008229	0.048017	0.028499	0.024065	0.027741	0.016167	0.040601
285.5	0.002213	0.000239	0.01585	0.020696	0.008066		285.5	0.041248	0.03334	0.010377	0.030754	0.059192	0.008306	0.046971	0.030246	0.020823	0.026145	0.01521	0.039127
286.5	0.00211	0.000279	0.017541	0.018611	0.007069		286.5	0.042183	0.034021	0.010847	0.031175	0.059656	0.008438	0.045698	0.032336	0.017938	0.024701	0.014254	0.037439
287.5	0.00202	0.000328	0.019416	0.01664	0.006182		287.5	0.043095	0.034729	0.011395	0.031526	0.060174	0.008626	0.044217	0.034802	0.015397	0.0234	0.013307	0.035569
288.5	0.001941	0.000386	0.021491	0.014792	0.005395		288.5	0.043966	0.035449	0.012032	0.031809	0.060748	0.008874	0.042558	0.037658	0.013181	0.022232	0.012379	0.033551
289.5	0.001873	0.000456	0.023776	0.013074	0.004699		289.5	0.044778	0.036164	0.012768	0.032028	0.061366	0.009181	0.040751	0.040886	0.011263	0.021182	0.01148	0.031429
290.5	0.001815	0.000541	0.026286	0.011489	0.004085		290.5	0.045516	0.036855	0.013611	0.032187	0.062008	0.00955	0.038827	0.044427	0.009617	0.020236	0.010619	0.029247
291.5	0.001767	0.000643	0.029029	0.01004	0.003545		291.5	0.046164	0.037508	0.014568	0.032292	0.062647	0.009983	0.036822	0.048185	0.008211	0.019379	0.009805	0.027049
292.5	0.001726	0.000766	0.032013	0.008724	0.00307		292.5	0.046707	0.038102	0.015639	0.032345	0.063243	0.010479	0.034767	0.052021	0.007017	0.018595	0.009044	0.024875
293.5	0.001694	0.000914	0.035243	0.007539	0.002655		293.5	0.047135	0.038623	0.016821	0.032352	0.063752	0.011042	0.032694	0.055767	0.006006	0.017871	0.00834	0.02276
294.5	0.001669	0.001091	0.038717	0.00648	0.002292		294.5	0.047439	0.039054	0.018103	0.032314	0.064121	0.011672	0.03063	0.059235	0.005153	0.017194	0.007698	0.020736
295.5	0.001651	0.001304	0.042432	0.00554	0.001976		295.5	0.047614	0.039383	0.019468	0.032234	0.064296	0.01237	0.0286	0.062242	0.004433	0.016553	0.007118	0.018825
296.5	0.00164	0.001559	0.046374	0.004711	0.001701		296.5	0.047661	0.039599	0.020889	0.032113	0.064224	0.013136	0.026625	0.064619	0.003825	0.01594	0.006599	0.017044
297.5	0.001636	0.001864	0.050526	0.003986	0.001462		297.5	0.047583	0.03969	0.022331	0.031949	0.063854	0.01397	0.024722	0.066245	0.003313	0.015345	0.00614	0.015406
298.5	0.001638	0.002227	0.054861	0.003355	0.001256		298.5	0.047386	0.039652	0.023756	0.031742	0.063144	0.014873	0.022904	0.067046	0.00288	0.014764	0.005738	0.013914
299.5	0.001647	0.002658	0.059344	0.00281	0.001077		299.5	0.047084	0.039479	0.025116	0.03149	0.062062	0.015842	0.02118	0.067011	0.002514	0.01419	0.005388	0.012571
300.5	0.001662	0.003169	0.06393	0.002343	0.000922		300.5	0.04669	0.039171	0.026366	0.031191	0.060591	0.016875	0.019555	0.06619	0.002205	0.013621	0.005086	0.011372
301.5	0.001684	0.00377	0.068567	0.001944	0.000789		301.5	0.046221	0.038728	0.027457	0.030842	0.058727	0.01797	0.018034	0.064679	0.001943	0.013054	0.004829	0.010313
302.5	0.001711	0.004477	0.073191	0.001606	0.000675		302.5	0.045694	0.038153	0.028347	0.030441	0.056486	0.019123	0.016616	0.062612	0.001722	0.012488	0.00461	0.009385
303.5	0.001746	0.005302	0.077732	0.001321	0.000576		303.5	0.045128	0.037453	0.029001	0.029986	0.0539	0.020327	0.0153	0.060135	0.001536	0.011923	0.004427	0.00858
304.5	0.001787	0.006262	0.082113	0.001082	0.000492		304.5	0.044537	0.036635	0.029389	0.029476	0.051015	0.021576	0.014084	0.057395	0.001381	0.01136	0.004275	0.007886
305.5	0.001834	0.007371	0.086249	0.000883	0.000419		305.5	0.043939	0.035709	0.029498	0.028909	0.047889	0.022861	0.012963	0.054521	0.001254	0.010798	0.004152	0.007294
306.5	0.001889	0.008647	0.090055	0.000718	0.000358		306.5	0.043347	0.034687	0.029323	0.028286	0.044591	0.02417	0.011933	0.051618	0.00115	0.010241	0.004057	0.006794
307.5	0.001951	0.010105	0.093442	0.000582	0.000305		307.5	0.042768	0.033578	0.028874	0.027608	0.041194	0.025489	0.010988	0.048758	0.001069	0.00969	0.003986	0.006377
308.5	0.002021	0.011761	0.096325	0.00047	0.00026		308.5	0.042212	0.032396	0.028171	0.026876	0.037769	0.026803	0.010122	0.045987	0.00101	0.009149	0.00394	0.006033
309.5	0.002099	0.013627	0.098625	0.000378	0.000221		309.5	0.041684	0.031156	0.027245	0.026094	0.034388	0.028095	0.009332	0.043327	0.000971	0.008621	0.003919	0.005754
310.5	0.002185	0.015716	0.100271	0.000304	0.000188		310.5	0.041184	0.029868	0.026133	0.025263	0.031114	0.029341	0.00861	0.040782	0.000952	0.008109	0.003922	0.005533
311.5	0.00228	0.018037	0.101204	0.000243	0.00016		311.5	0.040714	0.028547	0.024879	0.024391	0.028	0.03052	0.007952	0.038347	0.000954	0.007618	0.003952	0.005364
312.5	0.002385	0.020594	0.101382	0.000194	0.000137		312.5	0.040272	0.027204	0.023527	0.023481	0.025086	0.031607	0.007352	0.036012	0.000976	0.007151	0.004009	0.00524
313.5	0.002499	0.023389	0.100778	0.000155	0.000117		313.5	0.039856	0.025853	0.022122	0.022541	0.022403	0.032574	0.006806	0.033766	0.001019	0.006712	0.004097	0.005158
314.5	0.002624	0.026415	0.099387	0.000123	9.93e-05		314.5	0.039462	0.024504	0.020705	0.021576	0.019967	0.033396	0.00631	0.031603	0.001084	0.006306	0.004216	0.005113
315.5	0.002759	0.029663	0.097223	9.82e-05	8.48e-05		315.5	0.039087	0.023167	0.019313	0.020593	0.017784	0.034047	0.00586	0.029518	0.001173	0.005936	0.00437	0.0051
316.5	0.002907	0.033113	0.094321	7.81e-05	7.24e-05		316.5	0.038728	0.021852	0.017973	0.019601	0.01585	0.034502	0.005451	0.027513	0.001288	0.005608	0.004563	0.005118
317.5	0.003066	0.036742	0.090737	6.2e-05	6.18e-05		317.5	0.03838	0.020566	0.016712	0.018607	0.014152	0.034741	0.005081	0.025589	0.001429	0.005323	0.004796	0.005165
318.5	0.003239	0.040517	0.086543	4.93e-05	5.29e-05		318.5	0.038039	0.019317	0.015543	0.017619	0.012673	0.034748	0.004746	0.023752	0.001601	0.005086	0.005074	0.005238
319.5	0.003425	0.044398	0.081828	3.91e-05	4.54e-05		319.5	0.0377	0.018111	0.014476	0.016644	0.011391	0.034513	0.004444	0.022007	0.001804	0.0049	0.0054	0.005335
320.5	0.003625	0.048341	0.07669	3.12e-05	3.88e-05		320.5	0.03736	0.016953	0.013514	0.01569	0.010285	0.034034	0.004172	0.020359	0.002042	0.004767	0.005777	0.005456
321.5	0.003841	0.052293	0.071237	2.48e-05	3.34e-05		321.5	0.037012	0.015846	0.012655	0.014763	0.009329	0.033317	0.003927	0.018811	0.002319	0.004688	0.006207	0.0056
322.5	0.004072	0.056198	0.065579	1.97e-05	2.88e-05		322.5	0.036649	0.014794	0.011894	0.013871	0.0085	0.032375	0.003709	0.017368	0.002636	0.004664	0.006692	0.005767
323.5	0.00432	0.059996	0.059827	1.57e-05	2.49e-05		323.5	0.036266	0.013799	0.011221	0.013019	0.00778	0.031232	0.003515	0.016029	0.002998	0.004695	0.007231	0.005956
324.5	0.004585	0.063627	0.054085	1.27e-05	2.14e-05		324.5	0.035853	0.012863	0.010626	0.012214	0.007149	0.029917	0.003342	0.014796	0.003409	0.004778	0.007824	0.006169
325.5	0.004868	0.067029	0.04845	1.03e-05	1.87e-05		325.5	0.0354	0.011985	0.010099	0.011461	0.006591	0.028468	0.003191	0.013668	0.003871	0.004912	0.008468	0.006403
326.5	0.005171	0.070143	0.043007	8.25e-06	1.62e-05		326.5	0.034899	0.011165	0.009627	0.010764	0.006094	0.026928	0.00306	0.012644	0.004387	0.005092	0.009157	0.006662
327.5	0.005493	0.072915	0.037828	6.64e-06	1.41e-05		327.5	0.034337	0.010404	0.009202	0.01013	0.005648	0.02534	0.002947	0.011722	0.004961	0.005311	0.009884	0.006945
328.5	0.005835	0.075296	0.03297	5.44e-06	1.22e-05		328.5	0.033703	0.0097	0.008812	0.009564	0.005242	0.023753	0.002851	0.0109	0.005596	0.005563	0.01064	0.007253
329.5	0.006199	0.077245	0.028476	4.43e-06	1.08e-05		329.5	0.032988	0.009051	0.008453	0.009072	0.004872	0.02221	0.002773	0.010177	0.006292	0.005836	0.011411	0.007587
330.5	0.006585	0.078728	0.024373	3.62e-06	9.54e-06		330.5	0.03218	0.008456	0.008117	0.008659	0.004534	0.020754	0.002711	0.009552	0.007053	0.006123	0.012181	0.007947
331.5	0.006993	0.079725	0.020675	3.02e-06	8.29e-06		331.5	0.031271	0.007912	0.0078	0.008332	0.004223	0.019424	0.002664	0.009026	0.007876	0.00641	0.012933	0.008336
332.5	0.007424	0.080222	0.017382	2.42e-06	7.47e-06		332.5	0.030257	0.007418	0.007499	0.008101	0.003937	0.01825	0.002632	0.008597	0.008762	0.006686	0.013647	0.008754
333.5	0.007879	0.08022	0.014485	2.01e-06	6.64e-06		333.5	0.029134	0.00697	0.007213	0.007974	0.003675	0.017259	0.002616	0.008266	0.009706	0.006937	0.014304	0.009202
334.5	0.008358	0.079727	0.011966	1.81e-06	5.81e-06		334.5	0.027903	0.006568	0.006941	0.00796	0.003436	0.016468	0.002615	0.008034	0.010706	0.007153	0.014882	0.009682
335.5	0.008862	0.078763	0.009801	1.61e-06	5.39e-06		335.5	0.026569	0.006207	0.006684	0.00807	0.003218	0.015889	0.002628	0.007902	0.011753	0.007322	0.015364	0.010194
336.5	0.00939	0.077356	0.007959	1.21e-06	4.77e-06		336.5	0.025142	0.005886	0.006442	0.008315	0.003022	0.015525	0.002656	0.007869	0.012839	0.007433	0.015731	0.01074
337.5	0.009944	0.075543	0.00641	1.21e-06	4.35e-06		337.5	0.023636	0.005603	0.006218	0.008701	0.002847	0.015375	0.0027	0.007933	0.013951	0.007479	0.015971	0.011321
338.5	0.010523	0.073366	0.005121	1.01e-06	3.94e-06		338.5	0.022067	0.005355	0.006013	0.009237	0.002693	0.01543	0.00276	0.008091	0.015078	0.007455	0.016074	0.011936
339.5	0.011127	0.070872	0.004057	8.05e-07	3.53e-06		339.5	0.020456	0.005141	0.005829	0.009924	0.002558	0.015673	0.002835	0.008335	0.016202	0.007357	0.016037	0.012588
340.5	0.011756	0.068111	0.00319	8.05e-07	3.32e-06		340.5	0.018825	0.004957	0.005666	0.010759	0.002442	0.016084	0.002927	0.008656	0.017306	0.007187	0.015864	0.013276
341.5	0.01241	0.065136	0.002489	6.04e-07	3.11e-06		341.5	0.017197	0.004802	0.005528	0.011732	0.002345	0.016637	0.003037	0.009037	0.018371	0.006947	0.015561	0.013999
342.5	0.013088	0.061996	0.001927	6.04e-07	2.9e-06		342.5	0.015595	0.004674	0.005414	0.012824	0.002267	0.017302	0.003166	0.009462	0.019376	0.006643	0.015144	0.014759
343.5	0.01379	0.058743	0.001481	6.04e-07	2.7e-06		343.5	0.014042	0.004571	0.005325	0.014005	0.002206	0.018044	0.003316	0.009907	0.020301	0.006283	0.014631	0.015554
344.5	0.014514	0.055424	0.001131	6.04e-07	2.49e-06		344.5	0.012557	0.004492	0.005263	0.015239	0.002161	0.018825	0.003488	0.010346	0.021128	0.005877	0.014047	0.016383
345.5	0.015261	0.052082	0.000857	6.04e-07	2.49e-06		345.5	0.011156	0.004435	0.005225	0.016477	0.002131	0.019606	0.003684	0.010751	0.021839	0.005437	0.013415	0.017244
346.5	0.016028	0.048758	0.000645	4.03e-07	2.28e-06		346.5	0.009853	0.004398	0.005214	0.017666	0.002117	0.020348	0.003907	0.011095	0.02242	0.004975	0.012764	0.018134
347.5	0.016813	0.045486	0.000483	4.03e-07	2.28e-06		347.5	0.008656	0.004379	0.005227	0.018746	0.002117	0.021012	0.004162	0.011347	0.022862	0.004502	0.012119	0.019052
348.5	0.017616	0.042295	0.000359	4.03e-07	2.07e-06		348.5	0.007571	0.004377	0.005263	0.019658	0.002129	0.021563	0.004452	0.011484	0.023158	0.004029	0.011505	0.019994
349.5	0.018433	0.039211	0.000265	4.03e-07	2.07e-06		349.5	0.0066	0.004391	0.005321	0.020347	0.002155	0.021972	0.004783	0.011487	0.02331	0.003568	0.010942	0.020956
350.5	0.019264	0.036253	0.000195	4.03e-07	2.07e-06		350.5	0.00574	0.004419	0.005399	0.020766	0.002192	0.022212	0.005163	0.011343	0.023325	0.003126	0.010447	0.021935
351.5	0.020104	0.033437	0.000143	4.03e-07	2.07e-06		351.5	0.004988	0.00446	0.005497	0.020879	0.002242	0.022266	0.0056	0.011047	0.023215	0.002711	0.010032	0.022923
352.5	0.020951	0.030774	0.000104	4.03e-07	2.07e-06		352.5	0.004336	0.004512	0.005611	0.020667	0.002303	0.022126	0.006104	0.010604	0.022998	0.002329	0.009706	0.023917
353.5	0.021802	0.028269	7.5e-05	4.03e-07	2.07e-06		353.5	0.003779	0.004573	0.00574	0.020131	0.002374	0.02179	0.006688	0.010026	0.022697	0.001981	0.00947	0.02491
354.5	0.022653	0.025927	5.39e-05	6.04e-07	2.07e-06		354.5	0.003306	0.004642	0.005882	0.019287	0.002456	0.021266	0.007364	0.009333	0.022334	0.00167	0.009326	0.025896
355.5	0.0235	0.023748	3.86e-05	6.04e-07	2.07e-06		355.5	0.002907	0.004719	0.006035	0.01817	0.002548	0.020569	0.008149	0.00855	0.021937	0.001397	0.009267	0.02687
356.5	0.024339	0.02173	2.75e-05	6.04e-07	2.07e-06		356.5	0.002577	0.0048	0.006196	0.016828	0.00265	0.019719	0.009057	0.007707	0.02153	0.00116	0.009288	0.027826
357.5	0.025166	0.019868	1.96e-05	6.04e-07	2.07e-06		357.5	0.002304	0.004885	0.006365	0.01532	0.002762	0.018745	0.010105	0.006835	0.021135	0.000958	0.00938	0.028756
358.5	0.025974	0.018158	1.38e-05	6.04e-07	2.28e-06		358.5	0.002082	0.004972	0.00654	0.01371	0.002885	0.017675	0.011307	0.005963	0.020768	0.000787	0.009532	0.029657
359.5	0.02676	0.016591	9.71e-06	8.05e-07	2.28e-06		359.5	0.001903	0.00506	0.00672	0.012062	0.003018	0.016542	0.012673	0.00512	0.020442	0.000645	0.009736	0.030522
360.5	0.027517	0.01516	6.82e-06	8.05e-07	2.49e-06		360.5	0.001763	0.005146	0.006903	0.010438	0.003161	0.015378	0.014211	0.004327	0.020162	0.000529	0.009981	0.031348
361.5	0.028241	0.013858	4.75e-06	8.05e-07	2.49e-06		361.5	0.001654	0.005231	0.00709	0.008888	0.003315	0.014213	0.015919	0.003601	0.019926	0.000435	0.010257	0.032133
362.5	0.028924	0.012674	3.31e-06	1.01e-06	2.7e-06		362.5	0.001573	0.005311	0.007281	0.007455	0.003479	0.013076	0.017788	0.002956	0.019728	0.000361	0.010556	0.032875
363.5	0.029561	0.011602	2.27e-06	1.21e-06	2.9e-06		363.5	0.001515	0.005386	0.007475	0.00617	0.003654	0.011991	0.019797	0.002397	0.019555	0.000304	0.010868	0.033573
364.5	0.030147	0.010631	1.65e-06	1.41e-06	3.11e-06		364.5	0.001479	0.005456	0.007675	0.005049	0.003839	0.010978	0.021911	0.001927	0.019393	0.00026	0.011188	0.03423
365.5	0.030674	0.009755	1.03e-06	1.61e-06	3.32e-06		365.5	0.001459	0.005518	0.007882	0.004102	0.004036	0.010051	0.024086	0.001541	0.019226	0.00023	0.011508	0.034851
366.5	0.031137	0.008964	8.27e-07	1.81e-06	3.73e-06		366.5	0.001456	0.005571	0.008097	0.003326	0.004244	0.009222	0.026263	0.001235	0.019037	0.00021	0.011823	0.03544
367.5	0.03153	0.008252	6.2e-07	2.01e-06	3.94e-06		367.5	0.001467	0.005615	0.008324	0.002713	0.004462	0.008497	0.028372	0.001003	0.018812	0.0002	0.012127	0.036006
368.5	0.031847	0.007611	4.13e-07	2.42e-06	4.35e-06		368.5	0.001491	0.005648	0.008564	0.00225	0.004691	0.007878	0.03034	0.000836	0.01854	0.000198	0.012415	0.03656
369.5	0.032083	0.007035	2.07e-07	2.82e-06	4.77e-06		369.5	0.001527	0.00567	0.008821	0.001921	0.00493	0.007363	0.032088	0.000728	0.018215	0.000205	0.012684	0.037114
370.5	0.032233	0.006517	0	3.22e-06	5.39e-06		370.5	0.001573	0.005681	0.009098	0.001709	0.00518	0.00695	0.033544	0.000671	0.017832	0.000221	0.01293	0.037682
371.5	0.032293	0.006052	0	3.83e-06	6.01e-06		371.5	0.001629	0.00568	0.009398	0.001599	0.005439	0.006631	0.034645	0.00066	0.017394	0.000247	0.013149	0.038282
372.5	0.032259	0.005634	0	4.63e-06	6.64e-06		372.5	0.001694	0.005666	0.009723	0.001575	0.005706	0.0064	0.035342	0.00069	0.016905	0.000283	0.013339	0.038929
373.5	0.032128	0.00526	0	5.44e-06	7.47e-06		373.5	0.001769	0.00564	0.010076	0.001627	0.005981	0.006248	0.035609	0.000759	0.016371	0.00033	0.013495	0.039643
374.5	0.031897	0.004924	0	6.64e-06	8.5e-06		374.5	0.001852	0.005602	0.010458	0.001743	0.006262	0.006167	0.035442	0.000866	0.015801	0.000391	0.013618	0.040442
375.5	0.031566	0.004623	0	7.85e-06	9.54e-06		375.5	0.001943	0.005551	0.010869	0.001916	0.006548	0.006149	0.034861	0.001009	0.015206	0.000468	0.013704	0.041344
376.5	0.031134	0.004354	0	9.46e-06	1.08e-05		376.5	0.002042	0.005488	0.01131	0.00214	0.006836	0.006186	0.033911	0.001191	0.014594	0.000563	0.013753	0.042368
377.5	0.030603	0.004112	0	1.13e-05	1.22e-05		377.5	0.002148	0.005413	0.011777	0.00241	0.007127	0.006272	0.032654	0.001414	0.013975	0.000679	0.013763	0.043527
378.5	0.029974	0.003896	0	1.37e-05	1.39e-05		378.5	0.002262	0.005327	0.012267	0.002722	0.007417	0.0064	0.031167	0.00168	0.013355	0.00082	0.013734	0.044835
379.5	0.02925	0.003703	0	1.63e-05	1.6e-05		379.5	0.002381	0.00523	0.012775	0.003074	0.007704	0.006564	0.029533	0.001991	0.012742	0.000988	0.013666	0.0463
380.5	0.028436	0.00353	0	1.97e-05	1.82e-05		380.5	0.002507	0.005122	0.013295	0.003462	0.007986	0.006758	0.027833	0.002352	0.01214	0.001187	0.01356	0.047925
381.5	0.027538	0.003376	0	2.38e-05	2.09e-05		381.5	0.002638	0.005006	0.013817	0.003886	0.008262	0.006979	0.026144	0.002764	0.011551	0.001422	0.013418	0.04971
382.5	0.02656	0.003238	0	2.84e-05	2.43e-05		382.5	0.002775	0.00488	0.014333	0.004341	0.008529	0.007221	0.024529	0.003226	0.01098	0.001695	0.013241	0.051645
383.5	0.025512	0.003116	0	3.4e-05	2.8e-05		383.5	0.002916	0.004747	0.01483	0.004824	0.008784	0.007481	0.023034	0.003742	0.010426	0.002009	0.013032	0.053718
384.5	0.024402	0.003006	0	4.09e-05	3.21e-05		384.5	0.003061	0.004606	0.015297	0.005331	0.009027	0.007755	0.02169	0.004307	0.009891	0.002367	0.012793	0.055904
385.5	0.023238	0.002909	0	4.89e-05	3.73e-05		385.5	0.003208	0.004461	0.015722	0.005857	0.009254	0.008038	0.02051	0.004917	0.009376	0.00277	0.012529	0.058176
386.5	0.02203	0.002823	0	5.84e-05	4.31e-05		386.5	0.003357	0.004309	0.016092	0.006397	0.009465	0.008326	0.019492	0.005566	0.00888	0.003219	0.012242	0.060496
387.5	0.02079	0.002746	0	6.97e-05	5e-05		387.5	0.003507	0.004154	0.016395	0.006945	0.009657	0.008615	0.018622	0.006245	0.008406	0.003713	0.011938	0.06282
388.5	0.019527	0.002678	0	8.29e-05	5.79e-05		388.5	0.003657	0.003995	0.01662	0.007493	0.009832	0.0089	0.017879	0.00694	0.007954	0.00425	0.01162	0.0651
389.5	0.018252	0.002618	0	9.86e-05	6.7e-05		389.5	0.003805	0.003834	0.016759	0.008037	0.009986	0.009175	0.017237	0.007639	0.007526	0.004825	0.011294	0.06728
390.5	0.016976	0.002565	0	0.000117	7.78e-05		390.5	0.003952	0.003671	0.016805	0.008568	0.01012	0.009436	0.016668	0.008322	0.007121	0.005434	0.010964	0.069301
391.5	0.01571	0.002517	0	0.000138	9.02e-05		391.5	0.004096	0.003508	0.016753	0.009078	0.010234	0.009678	0.016148	0.008972	0.006744	0.006066	0.010634	0.071106
392.5	0.014463	0.002475	0	0.000163	0.000105		392.5	0.004236	0.003345	0.016603	0.009562	0.010328	0.009895	0.015655	0.009568	0.006394	0.006714	0.010311	0.072632
393.5	0.013245	0.002437	0	0.000191	0.000121		393.5	0.004371	0.003183	0.016355	0.010014	0.010402	0.010083	0.015171	0.010091	0.006074	0.007366	0.009996	0.073823
394.5	0.012064	0.002403	0	0.000224	0.000141		394.5	0.004502	0.003023	0.016014	0.010426	0.010458	0.010238	0.014685	0.010521	0.005785	0.008009	0.009696	0.074628
395.5	0.010927	0.002372	0	0.000262	0.000163		395.5	0.004628	0.002866	0.015589	0.010795	0.010496	0.010354	0.014189	0.010842	0.005528	0.008628	0.009413	0.075001
396.5	0.009843	0.002343	0	0.000304	0.000188		396.5	0.00475	0.002711	0.015088	0.011116	0.010517	0.01043	0.013679	0.01104	0.005305	0.00921	0.009152	0.074907
397.5	0.008815	0.002315	0	0.000353	0.000218		397.5	0.004867	0.00256	0.014525	0.011386	0.010522	0.010463	0.013154	0.011106	0.005116	0.00974	0.008914	0.074321
398.5	0.007848	0.002289	0	0.000408	0.000252		398.5	0.004983	0.002412	0.013912	0.011604	0.010513	0.01045	0.012617	0.011035	0.004961	0.010206	0.008702	0.073235
399.5	0.006947	0.002262	0	0.00047	0.000291		399.5	0.005099	0.00227	0.013265	0.011769	0.010491	0.01039	0.012071	0.010828	0.004839	0.010593	0.008517	0.07165

## Sheet: Fig5
		Fig 5A: Ceramide mean intensity in control and CD36KD cells
		Ctrl KD			CD36 KD
		7.98446	7.53082	7.10177	2.75837	2.99047	2.64759
		Fig 5B: Ceramide mean intensity in control and CD36 siRNA hMECs after PA addition
		Ctrl KD			CD36 KD
		34.8312	17.689	18.6214	5.17568	7.34927	10.152
		Fig 5C: Lipidomics from sEV produced by murine lung EC. Expressed as % of WT signal
		C18:1;O2/24:1
		WT	CD36-/-
		95.5938	65.3537
		80.6194	91.2638
		117.605	53.175
		106.182	68.8106
		92.4009	131.584
		119.835	86.9971
		98.4923	87.3566
		89.2719	84.6066
		Fig 5D:
		Lipidomics from sEV produced by murine lung EC
		Expressed as % of change from no OA
		C18:1;O2/24:1
		Change with OA
		WT	CD36-/-
		9.82077	-41.7185
		3.49712	-21.6486
		53.273	-16.6023
		27.9974	-4.81
		5.61	-9.36
		25.56	-0.2
		Fig 5G: Real time FA uptake (AUC) in hMECs treated with either vehicle or GW4869
		Ctrl				GW4869
		171287	157962	154067	164966	102354	105347	110292	114345

## Sheet: Fig6
	Fig 6A: CD36 interacts with Src in hMECs								Fig 6B: Src is critical for OA-induced Cav-1Y14 phosphorylation
	Fig 6C: Src is critical for OA-induced Cav-1Y14 phosphorylation
	Ctrl			+OA			Src-I + OA
	1.03201	0.953623	1.01436	5.36911	5.10876	5.53955	0.946275	1.04425	1.02939
	Fig 6D: Real time FA uptake (AUC) by hMEC controls or pretreated with Src inhibitor-1
	Ctrl				Src I
	162981	163926	164189	159674	113253	118472	123218	127113

## Sheet: Fig7
														Figure 7
		Fig 7C: Reduced F/G actin ratio in OA treated hMECs
		Ctrl			OA
		1.26421	1.25358	1.09834	0.885274	1.0016	0.635174
		Fig 7F: Actin remodeling is critical for FA uptake. FA uptake (AUC) in cells treated with actin disrupting Latrunculin B
		Ctrl				Lat B
		160661	163013	164577	150938	107930	106239	111783	112949
		Fig 7G: Actin remodeling is critical for FA uptake. FA uptake (AUC) in cells treated with the ROCK1/2 inhibitor (Y27632)
		Ctrl				Y27632
		183150	180060	176266	186798	162159	169647	144741

## Sheet: Fig8
	Fig 8B: Barrier integrity of hMECs grown on transwells until 3 days post confluence
		Post-starvation (basal)				30 minute +/- OA
	Control	18.3	18.9	17.1	17.7	17.4	18	17.1	17.7
	+OA	17.1	18	17.4	17.7	16.8	18.9	17.7	17.4
	Fig 8C-1: The percent GW4869 inhibition of OA flux to myotubes
	+OA			GW+OA
	100.247	118.873	80.8807	17.2198	1.21078
	Fig 8C-2: The percent GW4869 inhibition of PA flux to myotubes
	+PA			GW+PA
	105.737	108.615	85.6481	15.3829	1.39068
	Fig E: hMEC FA-sEVs alter gene expression in myotubes
	`-OA sEVs					`+OA sEVs
CPT1a	0.776407	0.991628	1.08222	1.14974		1.01374	1.55219	1.54539	1.39775	1.20585
ACSL3	0.702765	0.83131	1.21511	0.964037	1.28678	1.05125	0.997258	1.6864	1.5454	1.70876	1.6498
FABP3	0.980343	0.970741	1.05002			1.05358	1.09111	1.19065	1.1509
PPARd	0.924919	0.923799	1.15128			0.94233	0.938083	1.1423
eNOS	0.401545	1.14523	0.938365	0.59613	1.91873	1.28026	2.42179	3.189	3.84473	6.29051
VEGFR2	0.70939	0.995402	1.29521			1.16125	1.15355	1.80662
IRS1	0.504843	0.728739	1.153	1.08737	1.52605	1.13973	1.06539	1.69679	2.23707	2.38489	2.21301
GLUT1	0.811323	0.964615	1.03468	1.18939		1.05928	1.03238	1.59596	1.67353	1.77179	1.2283
HK2	0.74826	0.950958	1.04825	1.25253		1.06052	0.920146	1.60778	1.79823	1.76276	1.66662

## Sheet: Fig9
	Fig 9A: Pearson’s colocalization coefficient for CD63/OA and CD36/CD63
				CD63 Peasrson's Coefficent
		With OA			With CD36
		0.57	0.625	0.6	0.431	0.45	0.405
	Fig 9B: GW4869 reduced OA uptake by muscle fibers
		Ctrl			GW4869
		102.666	94.1223	103.212	52.9716	59.1451	56.0147
	Fig 9D: GW4869 increases blood levels of nonesterified FAs (NEFAs)
			Vehicle					GW4869 treated
		Fed	0.238292	0.219927	0.337006	0.362259	0.245179	0.917815	0.865014	0.764004	1.1405
		5h fast	0.360602	0.362953	0.370005	0.407616	0.311236	1.4866	1.61354	0.957687	1.22097
	Fig 9E: GW4869 reduces blood glucose
		Vehicle					GW4869
		156.406	138.906	157.031	182.812	141.25	115.156	81.875	90.7812	144.375

## Sheet: Supplement Fig2
	Supplemental Fig 2A
	small Extracellular Vesicle Data
	Lipidomics from sEV produced by murine lung EC
	Expressed as % of total fatty acids
		WT						WT + OA						CD36-/-						CD36-/- + OA
	8:0 Octanoic acid	21.6	23.39	23.33	25.69	22.79	25.38	12.98	8.46	22.6	13.79	10.96	12.92	21.31	19.37	14.26	21.5	17.78	26.33	21.11	16.94	13.38	5.92	6.83	20.32
	14:0 Myristic acid	4.25	4.12	4.65	5.22	3.41	3.57	5.13	4.24	4.5	6.05	6.95	4.15	5.13	4.88	7.95	6.92	5.2	4.15	3.96	5.39	6.45	2.09	2.11	3.52
	16:0 Palmitic acid	43.48	42.34	40.53	38.7	42.49	41.75	46.2	44.15	41.82	40.02	38.16	43.73	42.67	44.86	36.77	38.56	43.05	40.67	38.06	37.38	44.04	49.77	44.48	39.89
	18:0 Stearic acid	21.43	22.51	19.71	16.41	24.71	19.71	21.87	26.28	18.4	18.51	17.04	24.14	19.07	20.83	12.49	14.38	20.19	19.48	20.6	16.63	17.18	36.09	37.81	18.64
	Supplemental Fig 2B
	small Extracellular Vesicle Data
	Lipidomics from sEV produced by murine lung EC
	Expressed as % of total fatty acids
		WT						WT + OA						CD36-/-						CD36-/- + OA
	16:1 Palmitoleic	3.34	2.93	4.37	6.38	2.01	2.99	4.96	6.12	2.77	9.59	10.28	5.2	5.05	4.5	13.71	8.64	6.39	3.8	4.92	8.63	9.57	1.77	2.25	2.79
	18:2 Linoleic	0.59	0.52	0.81	0.9	0.45	0.97	0.89	1.44	0.6	1.56	1.59	0.89	0.77	0.74	2.43	1.32	1.02	0.7	0.91	1.18	1.46	0.46	0.51	0.88
	20:4 Arachidonic	0.62	0.36	0.4	0.31	0.38	0.42	0.56	0.27	0.26	0.17	0.19	0.1	0.73	0.19	0.96	0.29	0.29	0.4	0.62	0.33	0.22	0.14	0.07	0.45
	22:6 Docosahexaenoic	0.07	0.11	0.14	0.17	0.12	0.18	0.1	0.09	0.12	0.09	0.06	0.03	0.17	0.06	0.3	0.14	0.11	0.18	0.24	0.17	0.08	0.05	0.02	0.13
	Supplemental Fig 2C
	Lipidomics from sEV produced by murine lung EC
	Expressed as % of change from no OA
	Total LPC
	Change with OA
	WT	CD36-/-
	-39.1867	30.0335
	-35.7895	43.564
	-23.5	19.7404
	-45.0111	55.2875
	-43.9864	19.6939
	-39.6219	37.5494
	-49.7162	27.4576
	-26.827	34.3507
	-36.62	44.8219
	-24.2838	12.2964

[truncated: 2 more sheets: Supplement Fig4, Supplement Fig6]
